# Supplementary material for: Computational derivation of a molecular framework for hair follicle biology from disease genes
Source: Sci Rep. 2017 Nov 24;7:16303. doi: 10.1038/s41598-017-16050-9 (PMC5701154; doi:10.1038/s41598-017-16050-9)
Supplement: Supplementary file 2 — Dataset 1 [file 41598_2017_16050_MOESM2_ESM.xlsx]

## Sheet: ST1
Gene.Symbol	Name	Chr	Start (Hg38)	Stop (Hg38)	Source (database or PMID)	Search Term(s)
AARS	alanyl-tRNA synthetase(AARS)	16	70252295	70289543	MGI	alopecia
ABCA5	ATP binding cassette subfamily A member 5(ABCA5)	17	69244311	69327244	OMIM	hypertrichosis
ABCC9	ATP binding cassette subfamily C member 9(ABCC9)	12	21797401	21942529	OMIM	hypertrichosis
ACD	adrenocortical dysplasia homolog(ACD)	16	67657512	67660815	MGI	hair structure
ACER1	alkaline ceramidase 1(ACER1)	19	6306142	6333629	MGI	alopecia
ACP2	acid phosphatase 2, lysosomal(ACP2)	11	47239302	47248906	MGI, 23165165	alopecia, hair morphogenesis
ACVR1	activin A receptor type 1(ACVR1)	2	157736444	157875862	23165165	hair morphogenesis
ACVR1B	activin A receptor type 1B(ACVR1B)	12	51951667	51997078	MGI	alopecia
ADAM17	ADAM metallopeptidase domain 17(ADAM17)	2	9488486	9555792	MGI, 23165165	hair morphogenesis, hair pigmentation, hair structure
ADAMTS2	ADAM metallopeptidase with thrombospondin type 1 motif 2(ADAMTS2)	5	179110851	179345430	OMIM, MGI, 23165165	alopecia, hypertrichosis, hair structure
ADAMTS20	ADAM metallopeptidase with thrombospondin type 1 motif 20(ADAMTS20)	12	43353866	43551921	MGI	hair pigmentation, hair structure
ADAMTS9	ADAM metallopeptidase with thrombospondin type 1 motif 9(ADAMTS9)	3	64515654	64688000	MGI	hair pigmentation, hair structure
ADIPOQ	adiponectin, C1Q and collagen domain containing(ADIPOQ)	3	186842690	186858463	MGI	alopecia
AGA	aspartylglucosaminidase(AGA)	4	177430770	177442503	23165165	secondary effects on hair, hair structure
AGO1	argonaute 1, RISC catalytic component(AGO1)	1	35869808	35930528	MGI	hair structure
AGO2	argonaute 2, RISC catalytic component(AGO2)	8	140520156	140635619	MGI	hair structure
AGPAT2	1-acylglycerol-3-phosphate O-acyltransferase 2(AGPAT2)	9	136673143	136687423	MGI	hair structure
AHR	aryl hydrocarbon receptor(AHR)	7	17298622	17346152	MGI	alopecia
AIFM1	apoptosis inducing factor, mitochondria associated 1(AIFM1)	X	130129362	130165887	23165165	hair structure
AIRE	autoimmune regulator(AIRE)	21	44285838	44298648	OMIM	alopecia
AKR1C2	aldo-keto reductase family 1 member C2(AKR1C2)	10	4987400	5018031	OMIM	hypertrichosis
AKT1	AKT serine/threonine kinase 1(AKT1)	14	104769349	104795751	MGI, 23165165	hair cycling, hair structure
AKT2	AKT serine/threonine kinase 2(AKT2)	19	40230317	40285536	MGI	hair structure
ALOX12B	arachidonate 12-lipoxygenase, 12R type(ALOX12B)	17	8072636	8087703	OMIM	alopecia
ALX4	ALX homeobox 4(ALX4)	11	44260444	44310166	OMIM, MGI	alopecia
ANTXR1	anthrax toxin receptor 1(ANTXR1)	2	69013178	69249327	OMIM	alopecia
AP3B1	adaptor related protein complex 3 beta 1 subunit(AP3B1)	5	78000525	78294755	MGI, 18052939	hair pigmentation
AP3D1	adaptor related protein complex 3 delta 1 subunit(AP3D1)	19	2100988	2164465	MGI	hair pigmentation
APC	APC, WNT signaling pathway regulator(APC)	5	112707498	112846239	MGI	hair morphogenesis
APCDD1	APC down-regulated 1(APCDD1)	18	10454628	10489948	OMIM	alopecia
APOC1	apolipoprotein C1(APOC1)	19	44914247	44919349	23165165	alopecia, secondary effects on hair
APOE	apolipoprotein E(APOE)	19	44905754	44909393	MGI	alopecia
AQP2	aquaporin 2(AQP2)	12	49950741	49958881	MGI, 23165165	alopecia, hair morphogenesis
AR	androgen receptor(AR)	X	67544032	67730619	MGI	hair pigmentation
ARCN1	archain 1(ARCN1)	11	118572390	118603033	MGI	hair pigmentation
AREG	amphiregulin(AREG)	4	74445134	74455009	OMIM, MGI	alopecia
ARF4	ADP ribosylation factor 4(ARF4)	3	57571363	57598220	MGI	hair pigmentation
ARG1	arginase 1(ARG1)	6	131573144	131584332	23165165	secondary effects on hair, hair structure
ARHGAP1	Rho GTPase activating protein 1(ARHGAP1)	11	46677080	46700615	23165165	alopecia, hair cycling
ARHGAP35	Rho GTPase activating protein 35(ARHGAP35)	19	46918676	47005077	23165165	alopecia, hair morphogenesis
ARNTL	aryl hydrocarbon receptor nuclear translocator like(ARNTL)	11	13276652	13387266	MGI, 23165165	hair cycling
ARPC2	actin related protein 2/3 complex subunit 2(ARPC2)	2	218217094	218254356	MGI	hair pigmentation
ARPC4	actin related protein 2/3 complex subunit 4(ARPC4)	3	9792495	9807726	MGI	hair structure
ASIP	agouti signaling protein(ASIP)	20	34194569	34269344	OMIM, MGI, 18052939, 23408897	hair cycling, hair pigmentation
ASL	argininosuccinate lyase(ASL)	7	66075798	66093558	MGI	hair structure
ASS1	argininosuccinate synthase 1(ASS1)	9	130444929	130501274	MGI	alopecia, hair structure
ATE1	arginyltransferase 1(ATE1)	10	121740421	121928801	MGI	hair pigmentation
ATF3	activating transcription factor 3(ATF3)	1	212565334	212620777	23165165	hair morphogenesis, hair structure
ATF4	activating transcription factor 4(ATF4)	22	39519695	39522685	23165165	hair morphogenesis, hair structure
ATP7A	ATPase copper transporting alpha(ATP7A)	X	77910656	78050395	MGI, 23165165	hair morphogenesis, hair pigmentation, hair structure
ATP7B	ATPase copper transporting beta(ATP7B)	13	51930436	52012125	MGI	hair pigmentation
ATR	ATR serine/threonine kinase(ATR)	3	142449235	142578826	OMIM, MGI	alopecia, hair pigmentation
ATRN	attractin(ATRN)	20	3471040	3651122	MGI	hair pigmentation
AXIN2	axin 2(AXIN2)	17	65528563	65561647	OMIM	alopecia
B4GALT1	beta-1,4-galactosyltransferase 1(B4GALT1)	9	33104082	33167356	MGI, 23165165	alopecia, hair morphogenesis, hair structure
BARX2	BARX homeobox 2(BARX2)	11	129375940	129452279	MGI, 23165165	alopecia, hair cycling, hair pigmentation
BCAT2	branched chain amino acid transaminase 2(BCAT2)	19	48795062	48811029	23165165	alopecia, secondary effects on hair
BCL2	BCL2, apoptosis regulator(BCL2)	18	63123346	63320128	MGI, 23165165	hair cycling, hair pigmentation
BCL2L1	BCL2 like 1(BCL2L1)	20	31664452	31723989	23165165	hair cycling
BCS1L	BCS1 homolog, ubiquinol-cytochrome c reductase complex chaperone(BCS1L)	2	218658764	218663443	OMIM	hypertrichosis
BDKRB2	bradykinin receptor B2(BDKRB2)	14	96204679	96244166	MGI	alopecia
BDNF	brain derived neurotrophic factor(BDNF)	11	27654893	27722058	MGI, 23165165	hair cycling
BEX1	brain expressed X-linked 1(BEX1)	X	103062651	103064240	MGI	hair pigmentation
BHLHE41	basic helix-loop-helix family member e41(BHLHE41)	12	26120026	26125127	OMIM	hypertrichosis
BLOC1S3	biogenesis of lysosomal organelles complex 1 subunit 3(BLOC1S3)	19	45178745	45181801	MGI	hair pigmentation, hair structure
BLOC1S4	biogenesis of lysosomal organelles complex 1 subunit 4(BLOC1S4)	4	6716055	6717671	MGI	hair pigmentation
BLOC1S5	biogenesis of lysosomal organelles complex 1 subunit 5(BLOC1S5)	6	8013567	8064414	MGI	hair pigmentation
BLOC1S6	biogenesis of lysosomal organelles complex 1 subunit 6(BLOC1S6)	15	45587123	45615999	MGI	hair pigmentation
BMP2	bone morphogenetic protein 2(BMP2)	20	6767664	6780280	OMIM	hair cycling
BMP4	bone morphogenetic protein 4(BMP4)	14	53949736	53958761	OMIM, MGI, 23165165	hair cycling, hair structure
BMP7	bone morphogenetic protein 7(BMP7)	20	57168748	57266629	MGI	hair structure
BMPR1A	bone morphogenetic protein receptor type 1A(BMPR1A)	10	86756601	86932838	MGI	alopecia
BRCA1	BRCA1, DNA repair associated(BRCA1)	17	43044295	43170245	OMIM, MGI	alopecia, hair cycling, hair pigmentation, hair structure
BTC	betacellulin(BTC)	4	74744759	74794686	23165165	hair morphogenesis
BTD	biotinidase(BTD)	3	15601341	15645822	MGI	alopecia, hair pigmentation
C17orf62	chromosome 17 open reading frame 62(C17orf62)	17	82442589	82450829	24721909	hair cycling
C3orf38	chromosome 3 open reading frame 38(C3orf38)	3	88149743	88168729	MGI	hair pigmentation
CARMIL2	capping protein regulator and myosin 1 linker 2(CARMIL2)	16	67644919	67657569	MGI	hair pigmentation
CASR	calcium sensing receptor(CASR)	3	122183683	122291629	MGI	hair pigmentation
CBL	Cbl proto-oncogene(CBL)	11	119206276	119313926	MGI	hair pigmentation
CBS	cystathionine-beta-synthase(CBS)	21	43053191	43076943	OMIM, 23165165	alopecia, hypertrichosis, secondary effects on hair
CD34	CD34 molecule(CD34)	1	207880972	207911402	OMIM, MGI, 23165165	hair morphogenesis, hair cycling, hair structure
CD40LG	CD40 ligand(CD40LG)	X	136648193	136660390	MGI	alopecia
CD44	CD44 molecule (Indian blood group)(CD44)	11	35138870	35232402	23165165	hair cycling
CDC20	cell division cycle 20(CDC20)	1	43358955	43363203	MGI	hair cycling
CDC42	cell division cycle 42(CDC42)	1	22052627	22092946	MGI, 23165165	hair structure
CDH1	cadherin 1(CDH1)	16	68737225	68835548	OMIM, MGI, 23165165	hair morphogenesis, hair structure
CDH3	cadherin 3(CDH3)	16	68636189	68722616	OMIM	alopecia
CDK7	cyclin dependent kinase 7(CDK7)	5	69234795	69277430	MGI	alopecia, hair pigmentation
CDKN1A	cyclin dependent kinase inhibitor 1A(CDKN1A)	6	36676460	36687339	23165165	hair morphogenesis
CDKN1B	cyclin dependent kinase inhibitor 1B(CDKN1B)	12	12715058	12722371	23165165	hair morphogenesis
CDKN2A	cyclin dependent kinase inhibitor 2A(CDKN2A)	9	21967753	21995301	MGI	alopecia
CDSN	corneodesmosin(CDSN)	6	31107584	31112941	OMIM, MGI, 20590427	alopecia, hair structure
CDX1	caudal type homeobox 1(CDX1)	5	150166795	150184558	MGI	hair pigmentation
CEBPA	CCAAT/enhancer binding protein alpha(CEBPA)	19	33299934	33302564	MGI	hair structure
CEBPB	CCAAT/enhancer binding protein beta(CEBPB)	20	50190734	50192689	MGI	hair structure
CELSR1	cadherin EGF LAG seven-pass G-type receptor 1(CELSR1)	22	46360834	46537170	23165165	hair morphogenesis
CERS4	ceramide synthase 4(CERS4)	19	8206736	8262421	MGI	alopecia, hair structure
CHIC2	cysteine rich hydrophobic domain 2(CHIC2)	4	54009789	54064690	MGI	hair pigmentation
CHRM4	cholinergic receptor muscarinic 4(CHRM4)	11	46385098	46386608	23165165	hair cycling
CHUK	conserved helix-loop-helix ubiquitous kinase(CHUK)	10	100188298	100229619	MGI, 23165165	alopecia, hair morphogenesis, hair structure
CIDEA	cell death-inducing DFFA-like effector a(CIDEA)	18	12254319	12277595	MGI	hair pigmentation, hair structure
CISD2	CDGSH iron sulfur domain 2(CISD2)	4	102868978	102889242	MGI	hair pigmentation, hair structure
CKAP2L	cytoskeleton associated protein 2 like(CKAP2L)	2	112736607	112764677	OMIM	alopecia
CLDN1	claudin 1(CLDN1)	3	190305701	190322475	OMIM	alopecia
CLDN6	claudin 6(CLDN6)	16	3014712	3020071	23165165	hair cycling
CLOCK	clock circadian regulator(CLOCK)	4	55427903	55547138	MGI, 23165165	hair cycling
CNR2	cannabinoid receptor 2(CNR2)	1	23870526	23913362	MGI	alopecia
COL11A1	collagen type XI alpha 1 chain(COL11A1)	1	102876467	103108496	OMIM	alopecia
COL17A1	collagen type XVII alpha 1 chain(COL17A1)	10	104031286	104086002	OMIM, MGI, 23165165	alopecia, hair morphogenesis, hair pigmentation
COL1A1	collagen type I alpha 1 chain(COL1A1)	17	50183289	50201632	MGI	alopecia, hypertrichosis, hair pigmentation, hair structure
COL5A2	collagen type V alpha 2 chain(COL5A2)	2	189031896	189179879	23165165	hair morphogenesis
COL7A1	collagen type VII alpha 1 chain(COL7A1)	3	48564073	48595267	MGI	alopecia
CORIN	corin, serine peptidase(CORIN)	4	47593998	47838106	MGI	hair cycling, hair pigmentation
COTL1	coactosin like F-actin binding protein 1(COTL1)	16	84565594	84618077	MGI	hair pigmentation
CREB1	cAMP responsive element binding protein 1(CREB1)	2	207529737	207603431	OMIM	hypertrichosis
CST6	cystatin E/M(CST6)	11	66011841	66013505	MGI, 23165165	alopecia, hair structure
CTC1	CST telomere replication complex component 1(CTC1)	17	8224821	8248044	OMIM	alopecia
CTNNB1	catenin beta 1(CTNNB1)	3	41194837	41260096	OMIM, MGI, 23165165	alopecia, hair cycling, hair morphogenesis, hair structure
CTSD	cathepsin D(CTSD)	11	1752752	1764573	MGI	hair cycling
CTSE	cathepsin E(CTSE)	1	206009264	206023909	MGI	alopecia
CTSL	cathepsin L(CTSL)	9	87725519	87731393	MGI, 23165165	alopecia, hair morphogenesis, hair structure
CUX1	cut like homeobox 1(CUX1)	7	101815904	102283957	MGI, 23165165	alopecia, hair morphogenesis, hair pigmentation, hair structure
CXCL17	C-X-C motif chemokine ligand 17(CXCL17)	19	42428288	42443048	MGI	hair pigmentation
CYB561	cytochrome b561(CYB561)	17	63432304	63446378	MGI	hair pigmentation
CYP11A1	cytochrome P450 family 11 subfamily A member 1(CYP11A1)	15	74337759	74367740	OMIM	hypertrichosis
CYP19A1	cytochrome P450 family 19 subfamily A member 1(CYP19A1)	15	51208057	51338610	MGI	hair pigmentation
CYP26B1	cytochrome P450 family 26 subfamily B member 1(CYP26B1)	2	72129238	72148038	MGI	hair structure
CYP27B1	cytochrome P450 family 27 subfamily B member 1(CYP27B1)	12	57762334	57768986	OMIM	alopecia
DCAF17	DDB1 and CUL4 associated factor 17(DCAF17)	2	171434217	171485052	OMIM	alopecia
DCP2	decapping mRNA 2(DCP2)	5	112976702	113020970	MGI	hair pigmentation
DCT	dopachrome tautomerase(DCT)	13	94436808	94479682	MGI	hair pigmentation
DEFB103B	defensin beta 103B(DEFB103B)	8	7420832	7422292	18052939	hair pigmentation
DEGS1	delta 4-desaturase, sphingolipid 1(DEGS1)	1	224175756	224193441	OMIM	alopecia
DGAT1	diacylglycerol O-acyltransferase 1(DGAT1)	8	144314584	144326910	MGI, 23165165	alopecia, hair cycling
DIAPH1	diaphanous related formin 1(DIAPH1)	5	141515016	141619055	MGI	alopecia
DICER1	dicer 1, ribonuclease III(DICER1)	14	95086228	95158010	MGI, 23165165	alopecia, hair cycling, hair morphogenesis, hair structure
DKK1	dickkopf WNT signaling pathway inhibitor 1(DKK1)	10	52314296	52318042	20590427	alopecia
DKK2	dickkopf WNT signaling pathway inhibitor 2(DKK2)	4	106921802	107283806	23165165	hair morphogenesis
DKK4	dickkopf WNT signaling pathway inhibitor 4(DKK4)	8	42374068	42377232	20590427	alopecia
DLL1	delta like canonical Notch ligand 1(DLL1)	6	170282206	170306565	23165165	hair cycling
DLX3	distal-less homeobox 3(DLX3)	17	49990005	49995224	OMIM, MGI	alopecia, hair structure
DNASE1L2	deoxyribonuclease 1 like 2(DNASE1L2)	16	2235816	2238711	23165165	hair structure
DNMT1	DNA methyltransferase 1(DNMT1)	19	10133345	10231286	MGI	hair pigmentation
DOCK7	dedicator of cytokinesis 7(DOCK7)	1	62454298	62688368	MGI	hair pigmentation
DPH1	diphthamide biosynthesis 1(DPH1)	17	2030110	2043430	OMIM	alopecia
DRD2	dopamine receptor D2(DRD2)	11	113409615	113475691	MGI	hair pigmentation
DROSHA	drosha ribonuclease III(DROSHA)	5	31400497	31532196	MGI, 23165165	alopecia, hair cycling, hair structure
DSC1	desmocollin 1(DSC1)	18	31129236	31162856	MGI	alopecia
DSC2	desmocollin 2(DSC2)	18	31058840	31102415	OMIM	hair structure
DSC3	desmocollin 3(DSC3)	18	30990008	31042815	OMIM	alopecia
DSG1	desmoglein 1(DSG1)	18	31318089	31357029	OMIM	alopecia
DSG3	desmoglein 3(DSG3)	18	31447795	31478702	MGI, 23165165	alopecia, hair structure
DSG4	desmoglein 4(DSG4)	18	31376777	31414912	OMIM, MGI	alopecia, hair structure
DSP	desmoplakin(DSP)	6	7541575	7586717	OMIM, MGI	alopecia, hair structure
DST	dystonin(DST)	6	56457987	56954628	MGI	alopecia
DTNBP1	dystrobrevin binding protein 1(DTNBP1)	6	15522801	15663058	MGI	hair pigmentation
DVL2	dishevelled segment polarity protein 2(DVL2)	17	7225341	7234545	23165165	hair cycling
E2F1	E2F transcription factor 1(E2F1)	20	33675683	33686404	23165165	alopecia, hair morphogenesis
E2F2	E2F transcription factor 2(E2F2)	1	23506430	23531220	23165165	alopecia, secondary effects on hair
E4F1	E4F transcription factor 1(E4F1)	16	2223566	2235742	MGI	alopecia
EBP	emopamil binding protein (sterol isomerase)(EBP)	X	48521158	48528716	OMIM, MGI, 23165165	alopecia, hair structure
EDA	ectodysplasin A(EDA)	X	69616067	70039469	MGI, 20590427,23165165	alopecia, hair morphogenesis, hair pigmentation, hair structure
EDAR	ectodysplasin A receptor(EDAR)	2	108894471	108989372	OMIM, MGI, 20590427, 23165165	alopecia, hair cycling, hypertrichosis, hair morphogenesis, hair pigmentation, hair structure
EDARADD	EDAR associated death domain(EDARADD)	1	236348257	236484914	OMIM, MGI, 20590427, 23165165	alopecia, hair morphogenesis, hair pigmentation, hair structure
EDIL3	EGF like repeats and discoidin domains 3(EDIL3)	5	83940554	84384793	23165165	hair cycling
EDN3	endothelin 3(EDN3)	20	59300427	59325992	OMIM, MGI	hair cycling, hair pigmentation
EDNRA	endothelin receptor type A(EDNRA)	4	147480917	147544954	OMIM	alopecia
EDNRB	endothelin receptor type B(EDNRB)	13	77895481	77919768	MGI, 23659293	hair pigmentation
EED	embryonic ectoderm development(EED)	11	86244544	86278813	MGI	hair pigmentation
EFEMP1	EGF containing fibulin like extracellular matrix protein 1(EFEMP1)	2	55865967	55924139	MGI	hair structure
EFEMP2	EGF containing fibulin like extracellular matrix protein 2(EFEMP2)	11	65866441	65873592	MGI	alopecia
EFNB1	ephrin B1(EFNB1)	X	68828997	68842147	OMIM	hair structure
EGF	epidermal growth factor(EGF)	4	109912884	110012266	MGI, 23165165	alopecia, hair morphogenesis
EGFR	epidermal growth factor receptor(EGFR)	7	55019021	55211628	OMIM, MGI, 23165165	alopecia, hair cycling, hair morphogenesis, hair structure
EIF3C	eukaryotic translation initiation factor 3 subunit C(EIF3C)	16	28688558	28735730	MGI	hair pigmentation
ELOVL3	ELOVL fatty acid elongase 3(ELOVL3)	10	102226328	102229589	OMIM, MGI	alopecia, hair pigmentation, hair structure
EN1	engrailed homeobox 1(EN1)	2	118842171	118847678	MGI	hair structure
ENDOG	endonuclease G(ENDOG)	9	128818474	128822677	MGI	hair pigmentation
EPG5	ectopic P-granules autophagy protein 5 homolog(EPG5)	18	45847609	45967274	MGI	hair structure
ERBB2	erb-b2 receptor tyrosine kinase 2(ERBB2)	17	39687914	39730426	23165165	alopecia, hair morphogenesis
ERCC2	ERCC excision repair 2, TFIIH core complex helicase subunit(ERCC2)	19	45349837	45370918	OMIM, MGI, 23165165	alopecia, hair cycling, hair pigmentation, hair structure
ERP44	endoplasmic reticulum protein 44(ERP44)	9	99979179	100099040	MGI	hair pigmentation
ESR2	estrogen receptor 2(ESR2)	14	64084232	64338112	MGI, 23165165	hair cycling
ESRP1	epithelial splicing regulatory protein 1(ESRP1)	8	94641074	94707466	MGI	hair structure
ESRP2	epithelial splicing regulatory protein 2(ESRP2)	16	68229111	68238102	MGI	hair structure
ETS1	ETS proto-oncogene 1, transcription factor(ETS1)	11	128458761	128587558	MGI	hair pigmentation
ETS2	ETS proto-oncogene 2, transcription factor(ETS2)	21	38805307	38824955	23165165	hair morphogenesis, hair structure
EZH1	enhancer of zeste 1 polycomb repressive complex 2 subunit(EZH1)	17	42700275	42745049	MGI	hair cycling
EZH2	enhancer of zeste 2 polycomb repressive complex 2 subunit(EZH2)	7	148807383	148884321	MGI	hair cycling
FA2H	fatty acid 2-hydroxylase(FA2H)	16	74712955	74774831	MGI	alopecia
FANCL	Fanconi anemia complementation group L(FANCL)	2	58159243	58241372	MGI	hair pigmentation
FARP2	FERM, ARH/RhoGEF and pleckstrin domain protein 2(FARP2)	2	241356243	241494841	25340873	alopecia, hair cycling
FAS	Fas cell surface death receptor(FAS)	10	88990582	89015785	MGI, 23165165	alopecia, secondary effects on hair
FBLN5	fibulin 5(FBLN5)	14	91869412	91947987	MGI	hair structure
FBN1	fibrillin 1(FBN1)	15	48408306	48645849	MGI	hair pigmentation
FCRLA	Fc receptor like A(FCRLA)	1	161706972	161714352	MGI	hair pigmentation
FGF10	fibroblast growth factor 10(FGF10)	5	44303544	44389706	23165165	alopecia, hair morphogenesis
FGF13	fibroblast growth factor 13(FGF13)	X	138614731	139222777	OMIM	hypertrichosis
FGF18	fibroblast growth factor 18(FGF18)	5	171419656	171457623	MGI	hair cycling
FGF20	fibroblast growth factor 20(FGF20)	8	16992169	17002181	MGI	hair structure
FGF5	fibroblast growth factor 5(FGF5)	4	80266599	80336680	OMIM, MGI, 19713490, 23165165	hair cycling, hypertrichosis
FGF7	fibroblast growth factor 7(FGF7)	15	49423096	49488775	MGI, 23165165	hair structure, alopecia, hair morphogenesis
FGFR1	fibroblast growth factor receptor 1(FGFR1)	8	38411138	38468834	MGI	alopecia
FGFR2	fibroblast growth factor receptor 2(FGFR2)	10	121478334	121598458	MGI, 23165165	alopecia, hair cycling, hair morphogenesis, hair structure
FHIT	fragile histidine triad(FHIT)	3	59749310	61251459	MGI	alopecia
FIG4	FIG4 phosphoinositide 5-phosphatase(FIG4)	6	109691312	109825428	MGI	hair pigmentation, hair structure
Flg	filaggrin(FLG)	1	152302175	152325203	MGI	alopecia, hair structure
FMN1	formin 1(FMN1)	15	32765545	33194733	MGI	hair pigmentation
FNTB	farnesyltransferase, CAAX box, beta(FNTB)	14	64986720	65062652	OMIM, MGI	alopecia
FOXE1	forkhead box E1(FOXE1)	9	97853254	97856715	OMIM, 23165165	alopecia, hair morphogenesis, hair structure
FOXI3	forkhead box I3(FOXI3)	2	88446787	88452656	18787161, 26992132	alopecia
FOXL2	forkhead box L2(FOXL2)	3	138944224	138947140	OMIM	alopecia
FOXN1	forkhead box N1(FOXN1)	17	28506243	28538896	OMIM, MGI, 20590427, 23165165	alopecia, hair cycling, hair pigmentation, hair structure
FOXP3	forkhead box P3(FOXP3)	X	49250436	49264826	MGI	alopecia
FOXQ1	forkhead box Q1(FOXQ1)	6	1312440	1314748	OMIM, MGI, 23165165	alopecia, hair structure
FREM2	FRAS1 related extracellular matrix protein 2(FREM2)	13	38687129	38887131	MGI	hair pigmentation
FST	follistatin(FST)	5	53480409	53487134	23165165	hair morphogenesis
FTH1	ferritin heavy chain 1(FTH1)	11	61959718	61967660	OMIM	alopecia
FTL	ferritin light chain(FTL)	19	48965301	48966878	OMIM	alopecia
FUZ	fuzzy planar cell polarity protein(FUZ)	19	49806869	49817376	23165165	hair morphogenesis
FZD1	frizzled class receptor 1(FZD1)	7	91264364	91271326	MGI	hair pigmentation
FZD4	frizzled class receptor 4(FZD4)	11	86945679	86955391	MGI	hair pigmentation
FZD6	frizzled class receptor 6(FZD6)	8	103298433	103332866	OMIM, 23165165	hair morphogenesis
FZD7	frizzled class receptor 7(FZD7)	2	202034587	202038445	MGI	hair pigmentation
GAB1	GRB2 associated binding protein 1(GAB1)	4	143336762	143474568	MGI, 23165165	alopecia, hair morphogenesis, hair structure
GATA3	GATA binding protein 3(GATA3)	10	8053604	8075198	OMIM, MGI, 23165165	alopecia, hair cycling, hair morphogenesis, hair pigmentation, hair structure
GFRA1	GDNF family receptor alpha 1(GFRA1)	10	116056925	116273467	MGI, 23165165	hair cycling
GFRA2	GDNF family receptor alpha 2(GFRA2)	8	21690403	21812357	MGI, 23165165	hair cycling
GGT1	gamma-glutamyltransferase 1(GGT1)	22	24583750	24629005	MGI	hair pigmentation
GGT5	gamma-glutamyltransferase 5(GGT5)	22	24219654	24245142	MGI	hair pigmentation
GJA1	gap junction protein alpha 1(GJA1)	6	121435692	121449727	OMIM, 23165165	alopecia, hair cycling, hair structure
GJB4	gap junction protein beta 4(GJB4)	1	34759741	34763724	OMIM	hypertrichosis
GJB6	gap junction protein beta 6(GJB6)	13	20221971	20232395	OMIM, MGI	alopecia, hair cycling
GLI2	GLI family zinc finger 2(GLI2)	2	120735623	120992653	23165165	alopecia, hair morphogenesis
GLI3	GLI family zinc finger 3(GLI3)	7	41960950	42237870	MGI	hair pigmentation
GNA11	G protein subunit alpha 11(GNA11)	19	3094410	3124004	OMIM, MGI	hair pigmentation
GNAQ	G protein subunit alpha q(GNAQ)	9	77716087	78031458	OMIM, MGI	hair pigmentation
GNS	glucosamine (N-acetyl)-6-sulfatase(GNS)	12	64713445	64759447	OMIM	hypertrichosis
GOLM1	golgi membrane protein 1(GOLM1)	9	86026146	86100173	MGI	hair structure
GORAB	golgin, RAB6 interacting(GORAB)	1	170532129	170553446	MGI	hair structure
GPC3	glypican 3(GPC3)	X	133535745	133985895	MGI	hair pigmentation
GPR161	G protein-coupled receptor 161(GPR161)	1	168079543	168137667	MGI	hair pigmentation
GRHL1	grainyhead like transcription factor 1(GRHL1)	2	9951693	10002277	MGI, 23165165	alopecia, hair structure
GSDMA	gasdermin A(GSDMA)	17	39953263	39977766	OMIM, MGI, 23165165	alopecia, hair cycling, secondary effects on hair, hair structure
GSTA4	glutathione S-transferase alpha 4(GSTA4)	6	52977948	52995378	MGI	hair pigmentation
GTF2IRD1	GTF2I repeat domain containing 1(GTF2IRD1)	7	74453790	74602604	MGI	hair pigmentation
H2AFY2	H2A histone family member Y2(H2AFY2)	10	70052796	70112280	MGI	hair pigmentation
HDAC1	histone deacetylase 1(HDAC1)	1	32292086	32333635	MGI	alopecia
HELLS	helicase, lymphoid-specific(HELLS)	10	94501434	94613905	MGI, 23165165	alopecia, hair pigmentation, secondary effects on hair
HERC2	HECT and RLD domain containing E3 ubiquitin protein ligase 2(HERC2)	15	28320122	28322152	OMIM	hair pigmentation
HERC3	HECT and RLD domain containing E3 ubiquitin protein ligase 3(HERC3)	4	88521048	88708542	MGI, 24721909	hair structure
HES7	hes family bHLH transcription factor 7(HES7)	17	8120590	8124092	OMIM	hypertrichosis
HEXB	hexosaminidase subunit beta(HEXB)	5	74640023	74722647	OMIM	hypertrichosis
HGF	hepatocyte growth factor(HGF)	7	81699006	81770438	23165165	hair morphogenesis
HOXB8	homeobox B8(HOXB8)	17	48611377	48614939	23165165	alopecia, secondary effects on hair
HOXC13	homeobox C13(HOXC13)	12	53938765	53946544	OMIM, MGI, 24361867, 23165165	alopecia, hair cycling, hair structure
HPS1	HPS1, biogenesis of lysosomal organelles complex 3 subunit 1(HPS1)	10	98416198	98446947	MGI	hair pigmentation
HPS3	HPS3, biogenesis of lysosomal organelles complex 2 subunit 1(HPS3)	3	149129584	149173732	MGI	hair pigmentation
HPS4	HPS4, biogenesis of lysosomal organelles complex 3 subunit 2(HPS4)	22	26443423	26483837	MGI	hair pigmentation
HPS5	HPS5, biogenesis of lysosomal organelles complex 2 subunit 2(HPS5)	11	18278668	18322198	MGI	hair pigmentation
HPS6	HPS6, biogenesis of lysosomal organelles complex 2 subunit 3(HPS6)	10	102065390	102068038	MGI	hair pigmentation
HPSE	heparanase(HPSE)	4	83292461	83335153	23165165	hair cycling
HR	hair growth associated(HR)	8	22114415	22133384	OMIM, MGI, 20590427, 23165165	alopecia, hair cycling, hair morphogenesis, hair structure
HRAS	HRas proto-oncogene, GTPase(HRAS)	11	532242	537287	OMIM	alopecia, hair structure
HTR2C	5-hydroxytryptamine receptor 2C(HTR2C)	X	114584078	114910061	MGI	hair pigmentation
HTRA1	HtrA serine peptidase 1(HTRA1)	10	122461525	122514908	OMIM	alopecia
ICAM1	intercellular adhesion molecule 1(ICAM1)	19	10270835	10286615	23165165	hair cycling
IDE	insulin degrading enzyme(IDE)	10	92451684	92574076	MGI	hair structure
IDS	iduronate 2-sulfatase(IDS)	X	149476990	149521096	MGI, 23165165	alopecia, secondary effects on hair
IDUA	iduronidase, alpha-L-(IDUA)	4	986997	1004506	MGI	hair structure
IFNG	interferon gamma(IFNG)	12	68154768	68159747	23165165	alopecia, hair cycling, secondary effects on hair
IFT27	intraflagellar transport 27(IFT27)	22	36758202	36776256	MGI	hair structure
IGF1	insulin like growth factor 1(IGF1)	12	102395867	102480645	MGI, 23165165	hair morphogenesis, hair structure
IGF1R	insulin like growth factor 1 receptor(IGF1R)	15	98648971	98964530	MGI, 23165165	alopecia, hair morphogenesis, hair structure
IGFBP3	insulin like growth factor binding protein 3(IGFBP3)	7	45912245	45921874	MGI, 23165165	alopecia, hair pigmentation, hair structure
IGFBP5	insulin like growth factor binding protein 5(IGFBP5)	2	216672105	216695525	23165165	hair structure
IKBKG	inhibitor of kappa light polypeptide gene enhancer in B-cells, kinase gamma(IKBKG)	X	154541199	154565046	OMIM, 23165165	alopecia, hair morphogenesis, secondary effects on hair
IL15	interleukin 15(IL15)	4	141636599	141733987	23165165	alopecia, secondary effects on hair
IL1A	interleukin 1 alpha(IL1A)	2	112773915	112784590	23165165	alopecia, secondary effects on hair
IL2	interleukin 2(IL2)	4	122451470	122456725	23165165	alopecia, secondary effects on hair
IL2RB	interleukin 2 receptor subunit beta(IL2RB)	22	37125838	37175054	MGI	hair structure
IL31	interleukin 31(IL31)	12	122172030	122174199	OMIM, 23165165	alopecia, secondary effects on hair
IL31RA	interleukin 31 receptor A(IL31RA)	5	55851379	55922853	OMIM	alopecia
IL6	interleukin 6(IL6)	7	22725884	22732002	23165165	hair cycling
IL7	interleukin 7(IL7)	8	78675743	78805523	23165165, MGI	alopecia, secondary effects on hair, hair structure
ILK	integrin linked kinase(ILK)	11	6603708	6610874	MGI, 23165165	alopecia, secondary effects on hair, hair structure
INHBA	inhibin beta A subunit(INHBA)	7	41667168	41705834	MGI, 23165165	alopecia, hair morphogenesis, hair structure
INS	insulin(INS)	11	2159779	2161341	MGI	alopecia
INSR	insulin receptor(INSR)	19	7112255	7294034	OMIM	hypertrichosis
IRF2	interferon regulatory factor 2(IRF2)	4	184387713	184474580	OMIM, 23165165	alopecia, secondary effects on hair
IRF4	interferon regulatory factor 4(IRF4)	6	391739	411447	OMIM	hair pigmentation
IRF6	interferon regulatory factor 6(IRF6)	1	209785623	209806175	23165165	hair morphogenesis
IRS2	insulin receptor substrate 2(IRS2)	13	109752698	109786568	MGI	hair pigmentation
ITGA3	integrin subunit alpha 3(ITGA3)	17	50055968	50090481	OMIM, MGI, 23165165	alopecia, hair cycling
ITGA5	integrin subunit alpha 5(ITGA5)	12	54395261	54419460	23165165	hair morphogenesis, hair structure
ITGB1	integrin subunit beta 1(ITGB1)	10	32900319	33005792	MGI, 23165165	alopecia, hair morphogenesis, hair structure
ITGB2	integrin subunit beta 2(ITGB2)	21	44885953	44931989	OMIM, MGI, 23165165	alopecia, secondary effects on hair
ITGB4	integrin subunit beta 4(ITGB4)	17	75721328	75757818	OMIM	alopecia
ITGB6	integrin subunit beta 6(ITGB6)	2	160099666	160271888	MGI, 23165165	alopecia, hair cycling, secondary effects on hair
ITPA	inosine triphosphatase(ITPA)	20	3208868	3223870	MGI	hair structure
ITPR3	inositol 1,4,5-trisphosphate receptor type 3(ITPR3)	6	33620365	33696574	MGI, 23165165	hair cycling, hair structure
JAG1	jagged 1(JAG1)	20	10637684	10674107	MGI	alopecia
JAK1	Janus kinase 1(JAK1)	1	64833229	64966504	MGI	alopecia
JUP	junction plakoglobin(JUP)	17	41754604	41786931	OMIM, 23165165	alopecia, hair cycling, hair morphogenesis, hair structure
KANK2	KN motif and ankyrin repeat domains 2(KANK2)	19	11164267	11197791	OMIM	hair structure
KANSL1	KAT8 regulatory NSL complex subunit 1(KANSL1)	17	45871009	46068204	OMIM	hair pigmentation, hair structure
KCNE2	potassium voltage-gated channel subfamily E regulatory subunit 2(KCNE2)	21	34364024	34371389	OMIM	alopecia
KDM1A	lysine demethylase 1A(KDM1A)	1	23019448	23083689	OMIM	alopecia
KDM7A	lysine demethylase 7A(KDM7A)	7	140084746	140177035	MGI	hair structure
KIAA1549L	KIAA1549 like(KIAA1549L)	11	33542072	33674102	MGI	hair pigmentation
KIT	KIT proto-oncogene receptor tyrosine kinase(KIT)	4	54657918	54740715	OMIM, MGI, 23659293	alopecia, hair pigmentation
KITLG	KIT ligand(KITLG)	12	88492793	88580851	OMIM, MGI	hair pigmentation
KL	klotho(KL)	13	33016433	33066145	MGI, 20590427,23165165	alopecia, hair morphogenesis
KLF4	Kruppel like factor 4(KLF4)	9	107484852	107490482	MGI	hair structure
KLF5	Kruppel like factor 5(KLF5)	13	73054976	73077542	MGI	hair structure
KLK3	kallikrein related peptidase 3(KLK3)	19	50854915	50860764	OMIM	hypertrichosis
KMT2A	lysine methyltransferase 2A(KMT2A)	11	118436490	118526832	MGI	hair structure
KRAS	KRAS proto-oncogene, GTPase(KRAS)	12	25204789	25250936	OMIM, 23165165	alopecia, hair cycling, hair structure
KRT14	keratin 14(KRT14)	17	41582279	41586921	MGI	alopecia, hair pigmentation, hair structure
KRT16	keratin 16(KRT16)	17	41609778	41615899	23165165	hair morphogenesis, hair structure
KRT17	keratin 17(KRT17)	17	41619437	41624842	OMIM, MGI, 23165165	alopecia, hair cycling, hair pigmentation, hair structure
KRT19	keratin 19(KRT19)	17	41523617	41528308	MGI	hair structure
KRT2	keratin 2(KRT2)	12	52644558	52652164	OMIM, 23165165	hypertrichosis
KRT25	keratin 25(KRT25)	17	40748021	40755332	OMIM, MGI	hair structure
KRT27	keratin 27(KRT27)	17	40776808	40782534	MGI	hair structure
KRT4	keratin 4(KRT4)	12	52806549	52814551	MGI	hair pigmentation
KRT6A	keratin 6A(KRT6A)	12	52487174	52493257	23165165	hair structure
KRT71	keratin 71(KRT71)	12	52543909	52553147	OMIM, MGI, 19713490, 23165165, 20590427	alopecia, hair cycling, hair structure
KRT74	keratin 74(KRT74)	12	52565782	52573825	OMIM	alopecia, hair structure
KRT75	keratin 75(KRT75)	12	52424070	52434525	OMIM, MGI, 23165165	hair structure
KRT76	keratin 76(KRT76)	12	52768155	52777345	MGI, 24721909, 25340873	alopecia, hair cycling, hair pigmentation, hair structure
KRT8	keratin 8(KRT8)	12	52897187	52949954	23165165	alopecia, hair morphogenesis
KRT81	keratin 81(KRT81)	12	52285913	52291534	OMIM	alopecia
KRT85	keratin 85(KRT85)	12	52360006	52367481	OMIM	alopecia
KRT86	keratin 86(KRT86)	12	52249300	52309163	OMIM	alopecia
KSR1	kinase suppressor of ras 1(KSR1)	17	27456714	27626438	MGI, 23165165	alopecia, hair morphogenesis, hair structure
L1CAM	L1 cell adhesion molecule(L1CAM)	X	153861514	153909223	MGI	hair pigmentation
LAMA4	laminin subunit alpha 4(LAMA4)	6	112108760	112254939	MGI	hair pigmentation
LAMA5	laminin subunit alpha 5(LAMA5)	20	62307955	62367312	OMIM, 23165165	hair morphogenesis
LBR	lamin B receptor(LBR)	1	225401502	225428925	OMIM, 23165165	alopecia, hair structure
LDB1	LIM domain binding 1(LDB1)	10	102107560	102120453	23165165	alopecia, hair cycling
LDLR	low density lipoprotein receptor(LDLR)	19	11089362	11133816	MGI	alopecia
LEF1	lymphoid enhancer binding factor 1(LEF1)	4	108047545	108168956	MGI, 23165165	alopecia, hair cycling, hair morphogenesis, hair pigmentation
LEP	leptin(LEP)	7	128241284	128257628	MGI	hair pigmentation
LGI1	leucine rich glioma inactivated 1(LGI1)	10	93757809	93806272	MGI	hair pigmentation
LGR4	leucine rich repeat containing G protein-coupled receptor 4(LGR4)	11	27365961	27472775	MGI	hair structure
LGR5	leucine rich repeat containing G protein-coupled receptor 5(LGR5)	12	71439770	71586310	MGI	hair structure
LHX2	LIM homeobox 2(LHX2)	9	124001670	124033301	MGI, 23165165	alopecia, hair cycling, hair morphogenesis, hair structure
LIF	leukemia inhibitory factor(LIF)	22	30240447	30246851	MGI	hair structure
LIPH	lipase H(LIPH)	3	185506262	185552613	OMIM, MGI, 19365138, 23165165	alopecia, hair cycling, hair morphogenesis, hair pigmentation, secondary effects on hair, hair structure
LMNA	lamin A/C(LMNA)	1	156082573	156140089	OMIM, MGI, 23165165	alopecia, hair pigmentation, secondary effects on hair, hair structure
LMNB2	lamin B2(LMNB2)	19	2427638	2456996	OMIM	alopecia
LMX1A	LIM homeobox transcription factor 1 alpha(LMX1A)	1	165201867	165356715	MGI	hair pigmentation
LPAR6	lysophosphatidic acid receptor 6(LPAR6)	13	48389567	48444704	OMIM	alopecia, hair structure
LPIN1	lipin 1(LPIN1)	2	11677595	11827409	23165165	hair morphogenesis, secondary effects on hair
LRIG1	leucine rich repeats and immunoglobulin like domains 1(LRIG1)	3	66378797	66501263	MGI, 25340873	alopecia, hair cycling
LRP4	LDL receptor related protein 4(LRP4)	11	46856868	46918642	MGI, 23165165	hair morphogenesis, hair structure
LRP6	LDL receptor related protein 6(LRP6)	12	12116025	12267012	23165165	hair structure, hair morphogenesis
LRRK2	leucine rich repeat kinase 2(LRRK2)	12	40196744	40369285	MGI	alopecia
LTBP1	latent transforming growth factor beta binding protein 1(LTBP1)	2	32946972	33399509	23165165	hair cycling
LYST	lysosomal trafficking regulator(LYST)	1	235661041	235883640	MGI	hair cycling, hair pigmentation
MAD2L1	MAD2 mitotic arrest deficient-like 1 (yeast)(MAD2L1)	4	120055608	120067074	MGI	hair structure
MAF	MAF bZIP transcription factor(MAF)	16	79585843	79600714	23165165	hair structure
MAFB	MAF bZIP transcription factor B(MAFB)	20	40685848	40689240	23165165	hair structure
MAGED1	MAGE family member D1(MAGED1)	X	51803007	51902357	MGI, 23165165	hair cycling
MAGOH	mago homolog, exon junction complex core component(MAGOH)	1	53226892	53238610	MGI	hair pigmentation
MAN2A1	mannosidase alpha class 2A member 1(MAN2A1)	5	109689366	109869625	MGI	alopecia
MAP1B	microtubule associated protein 1B(MAP1B)	5	72107234	72209570	23165165	hair morphogenesis
MAP2K1	mitogen-activated protein kinase kinase 1(MAP2K1)	15	66386817	66492312	MGI	hair structure
MAP2K2	mitogen-activated protein kinase kinase 2(MAP2K2)	19	4090321	4124129	MGI	hair structure
MAP3K5	mitogen-activated protein kinase kinase kinase 5(MAP3K5)	6	136557047	136792518	23165165	hair cycling
MAPK8	mitogen-activated protein kinase 8(MAPK8)	10	48306639	48439360	MGI	hair structure
MAPK9	mitogen-activated protein kinase 9(MAPK9)	5	180233143	180292099	MGI	hair structure
MBTPS1	membrane bound transcription factor peptidase, site 1(MBTPS1)	16	84053761	84116906	MGI	hair pigmentation
MBTPS2	membrane bound transcription factor peptidase, site 2(MBTPS2)	X	21839636	21885424	OMIM	alopecia
MC1R	melanocortin 1 receptor(MC1R)	16	89912119	89920977	OMIM, MGI, 18052939	hair pigmentation
MCAT	malonyl-CoA-acyl carrier protein transacylase(MCAT)	22	43132206	43143394	MGI	alopecia
MCM2	minichromosome maintenance complex component 2(MCM2)	3	127598223	127622436	MGI	hair pigmentation
MCOLN3	mucolipin 3(MCOLN3)	1	85018082	85048499	MGI	hair pigmentation
MED1	mediator complex subunit 1(MED1)	17	39404285	39451286	23165165	hair cycling
MEMO1	mediator of cell motility 1(MEMO1)	2	31865060	32011230	MGI	alopecia, hair pigmentation
METTL16	methyltransferase like 16(METTL16)	17	2405562	2511891	MGI	hair pigmentation
METTL7B	methyltransferase like 7B(METTL7B)	12	55681546	55684611	MGI	hair pigmentation
MFSD8	major facilitator superfamily domain containing 8(MFSD8)	4	127917805	127965995	MGI	hair pigmentation
MGRN1	mahogunin ring finger 1(MGRN1)	16	4616493	4690974	MGI	hair pigmentation
MIB1	mindbomb E3 ubiquitin protein ligase 1(MIB1)	18	21704957	21870957	MGI	hair structure
MITF	melanogenesis associated transcription factor(MITF)	3	69739435	69968337	MGI, 18052939, 23659293	hair pigmentation, hair structure
MKLN1	muskelin 1(MKLN1)	7	131110096	131496636	MGI	hair pigmentation
MLANA	melan-A(MLANA)	9	5890802	5910606	MGI	hair pigmentation
MLPH	melanophilin(MLPH)	2	237485428	237555318	MGI, 18052939,12897212	hair pigmentation, hair structure
MMP12	matrix metallopeptidase 12(MMP12)	11	102862736	102875034	MGI	alopecia
MMP14	matrix metallopeptidase 14(MMP14)	14	22836557	22849027	23165165	alopecia, hair cycling
MMP9	matrix metallopeptidase 9(MMP9)	20	46008908	46016561	23165165	hair structure
MPV17	MPV17, mitochondrial inner membrane protein(MPV17)	2	27309492	27325680	MGI	hair pigmentation, hair structure
MPZL3	myelin protein zero like 3(MPZL3)	11	118226690	118252350	OMIM, MGI	alopecia, hair pigmentation, hair structure
MREG	melanoregulin(MREG)	2	215942805	216034096	MGI	hair pigmentation
MSX1	msh homeobox 1(MSX1)	4	4859666	4863936	MGI	hair structure
MSX2	msh homeobox 2(MSX2)	5	174724533	174730893	MGI, 23165165	alopecia, hair cycling, hair morphogenesis
MTA2	metastasis associated 1 family member 2(MTA2)	11	62593214	62601840	MGI	hair structure
MTHFR	methylenetetrahydrofolate reductase(MTHFR)	1	11785723	11806920	23165165	alopecia, secondary effects on hair
MYC	v-myc avian myelocytomatosis viral oncogene homolog(MYC)	8	127735434	127741434	MGI	hair pigmentation
MYO10	myosin X(MYO10)	5	16661914	16936276	MGI	hair pigmentation
MYO5A	myosin VA(MYO5A)	15	52307283	52529050	MGI, 25340873, 12897212	hair cycling, hair pigmentation, hair structure
MYO6	myosin VI(MYO6)	6	75749192	75919537	25340873	alopecia, hair structure
MYSM1	Myb like, SWIRM and MPN domains 1(MYSM1)	1	58654739	58700092	MGI, 24721909, 25340873	hair cycling, hair morphogenesis, hair pigmentation
NCOA3	nuclear receptor coactivator 3(NCOA3)	20	47501902	47656877	MGI	hair structure
NCOA6	nuclear receptor coactivator 6(NCOA6)	20	34689097	34825649	MGI, 23165165	alopecia, hair morphogenesis, hair structure
NDUFA12	NADH:ubiquinone oxidoreductase subunit A12(NDUFA12)	12	94897055	95003770	OMIM	hypertrichosis
NDUFS4	NADH:ubiquinone oxidoreductase subunit S4(NDUFS4)	5	53560633	53683340	MGI	alopecia
NECTIN4	nectin cell adhesion molecule 4(NECTIN4)	1	161070995	161089599	OMIM	hair structure
NF1	neurofibromin 1(NF1)	17	31094927	31382116	25340873	hair cycling
NFIB	nuclear factor I B(NFIB)	9	14081843	14398983	OMIM	hair cycling
NFIC	nuclear factor I C(NFIC)	19	3359563	3469217	23165165	hair cycling
NFKB1	nuclear factor kappa B subunit 1(NFKB1)	4	102501329	102617302	MGI	hair structure
NFKB2	nuclear factor kappa B subunit 2(NFKB2)	10	102394110	102402529	OMIM	alopecia
NFKBIZ	NFKB inhibitor zeta(NFKBIZ)	3	101827991	101861022	MGI, 23165165	alopecia, secondary effects on hair
NGF	nerve growth factor(NGF)	1	115285918	115338236	23165165	hair cycling, hair morphogenesis
NGFR	nerve growth factor receptor(NGFR)	17	49495293	49515017	MGI, 23165165	hair cycling, hair morphogenesis, hair structure
NKX2-3	NK2 homeobox 3(NKX2-3)	10	99532933	99536524	MGI	hair structure
NOG	noggin(NOG)	17	56593699	56595590	OMIM, 23165165	alopecia, hypertrichosis, hair morphogenesis, hair structure
NOM1	nucleolar protein with MIF4G domain 1(NOM1)	7	156949723	156973182	25340873	hair cycling
NOTCH1	notch 1(NOTCH1)	9	136494444	136545862	OMIM, MGI, 23165165	alopecia, hypertrichosis, hair pigmentation, hair structure
NOTCH2	notch 2(NOTCH2)	1	119911553	120069626	OMIM, MGI	hypertrichosis, hair pigmentation, hair structure
NOTCH3	notch 3(NOTCH3)	19	15159038	15200981	MGI	hair structure
NPM1	nucleophosmin(NPM1)	5	171387116	171411137	MGI	hair structure
NR0B1	nuclear receptor subfamily 0 group B member 1(NR0B1)	X	30304206	30309598	OMIM	hypertrichosis
NR3C1	nuclear receptor subfamily 3 group C member 1(NR3C1)	5	143277931	143435512	23165165	alopecia, hair morphogenesis
NR4A3	nuclear receptor subfamily 4 group A member 3(NR4A3)	9	99821855	99866891	OMIM	hair pigmentation
NRG3	neuregulin 3(NRG3)	10	81875314	82987179	23165165	alopecia, hair morphogenesis
NSDHL	NAD(P) dependent steroid dehydrogenase-like(NSDHL)	X	152830967	152869729	MGI, 23165165	alopecia, hair pigmentation, secondary effects on hair
NSUN2	NOP2/Sun RNA methyltransferase family member 2(NSUN2)	5	6599239	6633291	MGI, 25340873	alopecia, hair cycling, hair structure
NTF3	neurotrophin 3(NTF3)	12	5432112	5521536	23165165	hair cycling, hypertrichosis, hair morphogenesis
NTF4	neurotrophin 4(NTF4)	19	49061066	49065054	MGI, 23165165	hair cycling
NTRK1	neurotrophic receptor tyrosine kinase 1(NTRK1)	1	156815640	156881850	MGI	hair pigmentation
NTRK3	neurotrophic receptor tyrosine kinase 3(NTRK3)	15	87859751	88256768	23165165	hair morphogenesis
NXF1	nuclear RNA export factor 1(NXF1)	11	62792123	62806302	MGI	hair pigmentation
OAT	ornithine aminotransferase(OAT)	10	124397303	124418976	MGI	hair pigmentation, hair structure
OBP2B	odorant binding protein 2B(OBP2B)	9	133205277	133209250	MGI	hair pigmentation
OCA2	OCA2 melanosomal transmembrane protein(OCA2)	15	27871154	28099370	MGI	hair cycling, hair pigmentation
OFD1	OFD1, centriole and centriolar satellite protein(OFD1)	X	13734745	13769353	OMIM	alopecia
OPHN1	oligophrenin 1(OPHN1)	X	68042344	68433913	MGI	hair pigmentation
ORAI1	ORAI calcium release-activated calcium modulator 1(ORAI1)	12	121626550	121642677	MGI	alopecia
OSTM1	osteopetrosis associated transmembrane protein 1(OSTM1)	6	108041409	108165854	MGI	hair pigmentation
OTC	ornithine carbamoyltransferase(OTC)	X	38352545	38421450	MGI	alopecia, hair pigmentation
OVOL1	ovo like transcriptional repressor 1(OVOL1)	11	65787022	65797219	23165165	hair structure
PADI3	peptidyl arginine deiminase 3(PADI3)	1	17249098	17284233	27866708	hair structure
PAH	phenylalanine hydroxylase(PAH)	12	102836885	102958410	MGI	hair pigmentation
PARK2	parkin RBR E3 ubiquitin protein ligase(PARK2)	6	161347420	162727771	MGI	alopecia
PAX1	paired box 1(PAX1)	20	21705659	21718486	MGI	hair pigmentation
PAX3	paired box 3(PAX3)	2	222199888	222298996	MGI, 23659293	hair pigmentation
PAX6	paired box 6(PAX6)	11	31784779	31818062	MGI	hair pigmentation
PCBD1	pterin-4 alpha-carbinolamine dehydratase 1(PCBD1)	10	70882280	70888784	MGI	hair pigmentation
PDE3B	phosphodiesterase 3B(PDE3B)	11	14643723	14872044	MGI	hair pigmentation
PDGFA	platelet derived growth factor subunit A(PDGFA)	7	497258	520296	23165165	hair morphogenesis, hair structure
PDPK1	3-phosphoinositide dependent protein kinase 1(PDPK1)	16	2537964	2603188	MGI	hair structure
PDX1	pancreatic and duodenal homeobox 1(PDX1)	13	27920020	27926231	23165165	alopecia, secondary effects on hair
PEPD	peptidase D(PEPD)	19	33386950	33521794	MGI	hair pigmentation
PER2	period circadian clock 2(PER2)	2	238244038	238290102	MGI	hair pigmentation
PEX3	peroxisomal biogenesis factor 3(PEX3)	6	143450807	143490010	MGI	hair structure
PFAS	phosphoribosylformylglycinamidine synthase(PFAS)	17	8247618	8270491	MGI	hair pigmentation
PFKL	phosphofructokinase, liver type(PFKL)	21	44300051	44327376	25340873	alopecia, hair cycling
PGGT1B	protein geranylgeranyltransferase type I subunit beta(PGGT1B)	5	115204012	115262872	MGI	hair structure
PHF6	PHD finger protein 6(PHF6)	X	134373253	134428791	OMIM	hypertrichosis
PICALM	phosphatidylinositol binding clathrin assembly protein(PICALM)	11	85957684	86069882	MGI	hair pigmentation
PIEZO2	piezo type mechanosensitive ion channel component 2(PIEZO2)	18	10666483	11148762	OMIM	hypertrichosis
PKP1	plakophilin 1(PKP1)	1	201283452	201332993	OMIM	alopecia
PKP3	plakophilin 3(PKP3)	11	392614	404908	MGI, 23165165	alopecia, hair structure
PLA2G10	phospholipase A2 group X(PLA2G10)	16	14672545	14694669	23165165	hair cycling, hair structure
PLA2G2A	phospholipase A2 group IIA(PLA2G2A)	1	19975431	19980416	23165165	alopecia, hair morphogenesis
PLCD1	phospholipase C delta 1(PLCD1)	3	38007496	38029762	MGI, 23165165	alopecia, hair morphogenesis
PLCG1	phospholipase C gamma 1(PLCG1)	20	41136960	41196801	MGI	alopecia
PLXNB2	plexin B2(PLXNB2)	22	50274979	50307627	MGI	hair pigmentation
PMEL	premelanosome protein(PMEL)	12	55954105	55973317	MGI, 18052939	hair pigmentation
PNN	pinin, desmosome associated protein(PNN)	14	39175183	39183218	MGI	hair structure
POC1A	POC1 centriolar protein A(POC1A)	3	52075253	52154690	OMIM	alopecia
POFUT1	protein O-fucosyltransferase 1(POFUT1)	20	32207880	32238667	23165165	hair cycling
POLG	DNA polymerase gamma, catalytic subunit(POLG)	15	89305198	89334861	OMIM, MGI, 23165165	alopecia, hair pigmentation, secondary effects on hair
POLR2A	RNA polymerase II subunit A(POLR2A)	17	7484366	7514616	MGI	alopecia
POMC	proopiomelanocortin(POMC)	2	25160853	25168903	OMIM, MGI	hair pigmentation
PORCN	porcupine homolog (Drosophila)(PORCN)	X	48508962	48520814	MGI	alopecia, hair structure
PPARA	peroxisome proliferator activated receptor alpha(PPARA)	22	46150521	46243756	23165165	alopecia, hair morphogenesis
PPARD	peroxisome proliferator activated receptor delta(PPARD)	6	35342558	35428191	MGI, 23165165	hair cycling, hair morphogenesis
PPARG	peroxisome proliferator activated receptor gamma(PPARG)	3	12287368	12434356	OMIM, MGI	alopecia, hair cycling, hypertrichosis, hair structure
PPP1R13L	protein phosphatase 1 regulatory subunit 13 like(PPP1R13L)	19	45379634	45406349	23165165	hair structure
PPP1R32	protein phosphatase 1 regulatory subunit 32(PPP1R32)	11	61481120	61490931	MGI	hair pigmentation
PPP5C	protein phosphatase 5 catalytic subunit(PPP5C)	19	46346994	46392981	MGI	hair pigmentation
PRDM1	PR/SET domain 1(PRDM1)	6	106086320	106109939	OMIM	alopecia
PRICKLE1	prickle planar cell polarity protein 1(PRICKLE1)	12	42456757	42590355	MGI	hair structure
PRKAR2B	protein kinase cAMP-dependent type II regulatory subunit beta(PRKAR2B)	7	107044649	107161811	MGI	hair pigmentation
PRKCZ	protein kinase C zeta(PRKCZ)	1	2050470	2185395	25340873	hair pigmentation
PRKDC	protein kinase, DNA-activated, catalytic polypeptide(PRKDC)	8	47773108	47960183	MGI	hair structure
PRLR	prolactin receptor(PRLR)	5	35048756	35230589	MGI, 23165165	hair cycling, hair structure
PRODH	proline dehydrogenase 1(PRODH)	22	18912777	18936553	MGI	hair pigmentation
PRSS8	protease, serine 8(PRSS8)	16	31131433	31135762	MGI	hair structure
PSEN1	presenilin 1(PSEN1)	14	73136418	73223691	MGI	hair structure
PSEN2	presenilin 2(PSEN2)	1	226870184	226896105	MGI	hair structure
PTCH1	patched 1(PTCH1)	9	95442980	95517057	MGI	hair pigmentation
PTCH2	patched 2(PTCH2)	1	44819844	44843063	OMIM, MGI	alopecia
PTEN	phosphatase and tensin homolog(PTEN)	10	87863113	87971930	MGI	alopecia
PTHLH	parathyroid hormone like hormone(PTHLH)	12	27958084	27972705	23165165	alopecia, hair morphogenesis
PTK2	protein tyrosine kinase 2(PTK2)	8	140657900	141002216	MGI	hair cycling
PTPN6	protein tyrosine phosphatase, non-receptor type 6(PTPN6)	12	6946468	6961316	23165165	alopecia, secondary effects on hair
PTPRD	protein tyrosine phosphatase, receptor type D(PTPRD)	9	8314246	10612723	MGI	hair structure
PTS	6-pyruvoyltetrahydropterin synthase(PTS)	11	112226365	112269955	MGI	alopecia, hair pigmentation
PXDN	peroxidasin(PXDN)	2	1631887	1744852	MGI	hair pigmentation
PYGO2	pygopus family PHD finger 2(PYGO2)	1	154957026	154963853	23165165	alopecia, hair morphogenesis
RAB27A	RAB27A, member RAS oncogene family(RAB27A)	15	55202966	55319113	MGI, 12897212	hair pigmentation
RAB27B	RAB27B, member RAS oncogene family(RAB27B)	18	54717860	54895516	MGI	hair pigmentation
RAB38	RAB38, member RAS oncogene family(RAB38)	11	88113242	88175467	MGI	hair pigmentation
RABGGTA	Rab geranylgeranyltransferase alpha subunit(RABGGTA)	14	24265538	24271739	MGI	hair pigmentation
RAC1	ras-related C3 botulinum toxin substrate 1 (rho family, small GTP binding protein Rac1)(RAC1)	7	6374523	6403977	MGI	alopecia, hair cycling
RACK1	receptor for activated C kinase 1(RACK1)	5	181236909	181248096	MGI	hair pigmentation
RAD18	RAD18, E3 ubiquitin protein ligase(RAD18)	3	8775402	8963773	MGI	hair structure
RAF1	Raf-1 proto-oncogene, serine/threonine kinase(RAF1)	3	12583601	12664226	MGI, 23165165	hair morphogenesis, hair structure
RAG1	recombination activating 1(RAG1)	11	36510709	36593156	MGI	alopecia, hair pigmentation
RAG2	recombination activating 2(RAG2)	11	36575574	36598279	OMIM, MGI	alopecia
RAPH1	Ras association (RalGDS/AF-6) and pleckstrin homology domains 1(RAPH1)	2	203394345	203535410	MGI	hair pigmentation
RASSF9	Ras association domain family member 9(RASSF9)	12	85800697	85836570	MGI	alopecia
RBL1	RB transcriptional corepressor like 1(RBL1)	20	36996349	37095995	MGI	hair cycling
RBL2	RB transcriptional corepressor like 2(RBL2)	16	53433977	53491649	MGI	hair cycling
RBM28	RNA binding motif protein 28(RBM28)	7	128297685	128343908	OMIM	alopecia
RBPJ	recombination signal binding protein for immunoglobulin kappa J region(RBPJ)	4	26163455	26435131	MGI	hair cycling, hair pigmentation
RCC2	regulator of chromosome condensation 2(RCC2)	1	17406760	17439724	MGI	hair pigmentation
RECQL4	RecQ like helicase 4(RECQL4)	8	144511288	144517845	MGI, 23165165	alopecia, hair morphogenesis, hair pigmentation
RELA	RELA proto-oncogene, NF-kB subunit(RELA)	11	65653596	65663094	MGI	hair structure
RELB	RELB proto-oncogene, NF-kB subunit(RELB)	19	45001430	45038198	MGI, 23165165	alopecia, secondary effects on hair
RFWD2	ring finger and WD repeat domain 2(RFWD2)	1	175944831	176207493	MGI	hair pigmentation
RGN	regucalcin(RGN)	X	47078355	47093314	MGI	alopecia
RHBDF2	rhomboid 5 homolog 2(RHBDF2)	17	76470891	76501790	MGI	alopecia, hair pigmentation
RIN2	Ras and Rab interactor 2(RIN2)	20	19886521	20002457	OMIM	alopecia
RIPK4	receptor interacting serine/threonine kinase 4(RIPK4)	21	41739369	41767106	23165165	alopecia, hair morphogenesis
RIT1	Ras like without CAAX 1(RIT1)	1	155897808	155911404	OMIM	hair structure
RLBP1	retinaldehyde binding protein 1(RLBP1)	15	89209869	89221751	MGI	hair pigmentation
RLN3	relaxin 3(RLN3)	19	14028148	14031042	MGI	hair pigmentation
RPL21	ribosomal protein L21(RPL21)	13	27251309	27256691	OMIM	alopecia
RPL24	ribosomal protein L24(RPL24)	3	101681091	101686782	MGI	hair pigmentation
RPL38	ribosomal protein L38(RPL38)	17	74203582	74210655	MGI	hair pigmentation
RPS7	ribosomal protein S7(RPS7)	2	3575205	3580919	MGI	hair pigmentation
RSPO2	R-spondin 2(RSPO2)	8	107899316	108083648	19713490	hair structure
RUNX2	runt related transcription factor 2(RUNX2)	6	45328157	45664349	23165165	hair morphogenesis
RUNX3	runt related transcription factor 3(RUNX3)	1	24899511	24965121	23165165	hair structure
RUVBL2	RuvB like AAA ATPase 2(RUVBL2)	19	48993448	49015995	MGI	hair pigmentation
RXRA	retinoid X receptor alpha(RXRA)	9	134317098	134440585	OMIM, MGI	alopecia, hair pigmentation
RXRB	retinoid X receptor beta(RXRB)	6	33122398	33129499	MGI	alopecia
RYR1	ryanodine receptor 1(RYR1)	19	38433699	38587564	MGI	hair structure
SAT1	spermidine/spermine N1-acetyltransferase 1(SAT1)	X	23783173	23786226	OMIM	alopecia
SCARF1	scavenger receptor class F member 1(SCARF1)	17	1633858	1645747	MGI	alopecia
SCD	stearoyl-CoA desaturase(SCD)	10	100347124	100364834	OMIM, MGI	alopecia, hair cycling, hair structure
SCG5	secretogranin V(SCG5)	15	32721966	32777405	MGI, 23165165	alopecia, secondary effects on hair
SDC2	syndecan 2(SDC2)	8	96493351	96611780	MGI	hair pigmentation
SEMA4C	semaphorin 4C(SEMA4C)	2	96859716	96870757	MGI	hair pigmentation
SENP7	SUMO1/sentrin specific peptidase 7(SENP7)	3	101324205	101513241	MGI	hair pigmentation
SERPINB13	serpin family B member 13(SERPINB13)	18	63586989	63604639	23165165	hair cycling
SERPINE1	serpin family E member 1(SERPINE1)	7	101127089	101139266	23165165	hair morphogenesis
SFN	stratifin(SFN)	1	26863138	26864457	23165165	alopecia, hair morphogenesis, hair structure
SGK3	serum/glucocorticoid regulated kinase family member 3(SGK3)	8	66712418	66862022	MGI, 23165165	alopecia, hair cycling, hair morphogenesis, hair structure
SGSH	N-sulfoglucosamine sulfohydrolase(SGSH)	17	80206716	80220923	MGI, 23165165	secondary effects on hair, hair structure
SHARPIN	SHANK associated RH domain interactor(SHARPIN)	8	144098633	144108124	MGI	alopecia
SHH	sonic hedgehog(SHH)	7	155799986	155812273	OMIM, MGI, 20590427, 23165165	alopecia, hair cycling, hair morphogenesis
SIK2	salt inducible kinase 2(SIK2)	11	111602391	111730853	MGI	hair pigmentation
SLC24A4	solute carrier family 24 member 4(SLC24A4)	14	92322581	92501483	OMIM	hair pigmentation
SLC24A5	solute carrier family 24 member 5(SLC24A5)	15	48120972	48142672	MGI	hair pigmentation
SLC27A4	solute carrier family 27 member 4(SLC27A4)	9	128340646	128361470	OMIM, MGI	hair morphogenesis, hair structure
SLC29A3	solute carrier family 29 member 3(SLC29A3)	10	71319258	71363385	OMIM	hypertrichosis
SLC30A4	solute carrier family 30 member 4(SLC30A4)	15	45479611	45522807	OMIM, MGI, 23165165	alopecia, hair pigmentation, secondary effects on hair
SLC45A2	solute carrier family 45 member 2(SLC45A2)	5	33946602	33956490	OMIM, MGI	hair pigmentation
SLC4A3	solute carrier family 4 member 3(SLC4A3)	2	219627327	219641980	MGI	hair structure
SLC7A11	solute carrier family 7 member 11(SLC7A11)	4	138164097	138242349	MGI	hair pigmentation
SLITRK5	SLIT and NTRK like family member 5(SLITRK5)	13	87672615	87696272	MGI	alopecia
SMAD4	SMAD family member 4(SMAD4)	18	51028394	51085045	MGI	alopecia
SMAD7	SMAD family member 7(SMAD7)	18	48919853	48950711	23165165	hair morphogenesis, hair structure
SMARCA2	SWI/SNF related, matrix associated, actin dependent regulator of chromatin, subfamily a, member 2(SMARCA2)	9	1980290	2193624	OMIM	alopecia, hypertrichosis
SMARCA5	SWI/SNF related, matrix associated, actin dependent regulator of chromatin, subfamily a, member 5(SMARCA5)	4	143513463	143557486	MGI	hair pigmentation
SMC3	structural maintenance of chromosomes 3(SMC3)	10	110567691	110604636	MGI	hair pigmentation
SMCHD1	structural maintenance of chromosomes flexible hinge domain containing 1(SMCHD1)	18	2655738	2805017	MGI	hair pigmentation
SMO	smoothened, frizzled class receptor(SMO)	7	129188872	129213545	23165165	alopecia, hair morphogenesis
SMOC1	SPARC related modular calcium binding 1(SMOC1)	14	69854131	70032366	MGI	hair pigmentation
SNAI2	snail family transcriptional repressor 2(SNAI2)	8	48917768	48921740	MGI	hair pigmentation
SNAP29	synaptosome associated protein 29(SNAP29)	22	20858983	20891218	MGI	hair structure
SNRPE	small nuclear ribonucleoprotein polypeptide E(SNRPE)	1	203861603	203870550	OMIM	alopecia
SNX5	sorting nexin 5(SNX5)	20	17941597	17968980	MGI	hair pigmentation
SOAT1	sterol O-acyltransferase 1(SOAT1)	1	179293714	179358680	MGI	alopecia
SOS1	SOS Ras/Rac guanine nucleotide exchange factor 1(SOS1)	2	38981396	39124345	OMIM	hair structure
SOSTDC1	sclerostin domain containing 1(SOSTDC1)	7	16461481	16530580	23165165	hair morphogenesis
SOX10	SRY-box 10(SOX10)	22	37970686	37987422	OMIM, MGI	hair pigmentation, hair structure
SOX18	SRY-box 18(SOX18)	20	64047582	64049641	OMIM, MGI, 23165165	alopecia, hair morphogenesis, hair pigmentation, hair structure
SOX2	SRY-box 2(SOX2)	3	181711924	181714436	MGI, 23165165	hair morphogenesis, hair pigmentation
SOX21	SRY-box 21(SOX21)	13	94709622	94712399	MGI, 23165165	alopecia, hair structure
SOX9	SRY-box 9(SOX9)	17	72121020	72126420	OMIM, MGI, 23165165	alopecia, hypertrichosis, hair morphogenesis
SPAG9	sperm associated antigen 9(SPAG9)	17	50962174	51120865	MGI	hair pigmentation
SPARC	secreted protein acidic and cysteine rich(SPARC)	5	151661096	151687165	MGI, 25340873	hair pigmentation
SPINK5	serine peptidase inhibitor, Kazal type 5(SPINK5)	5	148025683	148137289	OMIM, MGI, 23165165	hair morphogenesis, hair structure
SPINT1	serine peptidase inhibitor, Kunitz type 1(SPINT1)	15	40844018	40858207	23165165	hair structure
SPTBN1	spectrin beta, non-erythrocytic 1(SPTBN1)	2	54456285	54671445	MGI, 25340873	alopecia, hair structure
SPTLC2	serine palmitoyltransferase long chain base subunit 2(SPTLC2)	14	77505997	77616773	MGI	alopecia
SQSTM1	sequestosome 1(SQSTM1)	5	179806398	179838078	MGI	hair structure
SRC	SRC proto-oncogene, non-receptor tyrosine kinase(SRC)	20	37344685	37406050	MGI	hair pigmentation
SRSF4	serine and arginine rich splicing factor 4(SRSF4)	1	29147743	29181987	MGI	hair pigmentation
SRY	sex determining region Y(SRY)	Y	2786855	2787699	OMIM	hypertrichosis
ST14	suppression of tumorigenicity 14(ST14)	11	130159562	130210376	OMIM, MGI, 23165165	alopecia, hair morphogenesis, hair structure
STAR	steroidogenic acute regulatory protein(STAR)	8	38143649	38151265	OMIM	hypertrichosis
STAT3	signal transducer and activator of transcription 3(STAT3)	17	42313324	42388568	MGI	hair cycling
STAT5B	signal transducer and activator of transcription 5B(STAT5B)	17	42199168	42276707	23165165	alopecia, hair cycling
STX17	syntaxin 17(STX17)	9	99906633	99970341	26535731	hair pigmentation
SUFU	SUFU negative regulator of hedgehog signaling(SUFU)	10	102503987	102633535	MGI, 23165165	alopecia, hair morphogenesis, hair pigmentation
SUPT7L	SPT7-like STAGA complex gamma subunit(SUPT7L)	2	27650812	27663840	MGI	hair structure
SUPV3L1	Suv3 like RNA helicase(SUPV3L1)	10	69180232	69209099	MGI	alopecia
SZT2	seizure threshold 2 homolog (mouse)(SZT2)	1	43389882	43454247	MGI	hair pigmentation
TAF4	TATA-box binding protein associated factor 4(TAF4)	20	61953469	62065810	MGI	hair cycling
TAL1	TAL bHLH transcription factor 1, erythroid differentiation factor(TAL1)	1	47216290	47232220	OMIM, MGI	alopecia, hair structure
TBK1	TANK binding kinase 1(TBK1)	12	64451880	64502108	MGI	hair cycling
TBX10	T-box 10(TBX10)	11	67631303	67639560	MGI	hair pigmentation
TBX15	T-box 15(TBX15)	1	118883046	118989556	MGI	hair pigmentation
TBX19	T-box 19(TBX19)	1	168281040	168314426	MGI	hair pigmentation
TCF3	transcription factor 3(TCF3)	19	1609290	1652605	MGI	hair structure
TCHH	trichohyalin(TCHH)	1	152106317	152115454	OMIM	hair structure
TCL1A	T-cell leukemia/lymphoma 1A(TCL1A)	14	95709967	95714196	23165165	alopecia, hair cycling
TDO2	tryptophan 2,3-dioxygenase(TDO2)	4	155854738	155920406	MGI	hair pigmentation
TERF1	telomeric repeat binding factor 1(TERF1)	8	73008864	73048122	MGI	hair structure
TERT	telomerase reverse transcriptase(TERT)	5	1253147	1295069	OMIM, 23165165	hair cycling
TFAM	transcription factor A, mitochondrial(TFAM)	10	58385022	58399221	MGI	hair cycling
TFAP2A	transcription factor AP-2 alpha(TFAP2A)	6	10393186	10419659	MGI	hair pigmentation
TFE3	transcription factor binding to IGHM enhancer 3(TFE3)	X	49028726	49043486	MGI	hair pigmentation
TFEB	transcription factor EB(TFEB)	6	41683978	41736259	MGI	hair pigmentation
TFEC	transcription factor EC(TFEC)	7	115935148	116159896	MGI	hair pigmentation
TGFA	transforming growth factor alpha(TGFA)	2	70447280	70554193	MGI, 23165165	alopecia, hair morphogenesis, hair structure
TGFB1	transforming growth factor beta 1(TGFB1)	19	41301587	41353911	OMIM, 23165165	alopecia, hair cycling, hypertrichosis, hair morphogenesis, secondary effects on hair
TGFB2	transforming growth factor beta 2(TGFB2)	1	218346235	218444619	23165165	alopecia, hair morphogenesis
TGM1	transglutaminase 1(TGM1)	14	24249114	24264432	OMIM	alopecia
TGM3	transglutaminase 3(TGM3)	20	2296001	2341078	MGI, 27866708, 23165165	hair structure
THBS1	thrombospondin 1(THBS1)	15	39581079	39599466	23165165	hair cycling
TIMM23	translocase of inner mitochondrial membrane 23(TIMM23)	10	45972449	46003734	MGI	alopecia
TLR4	toll like receptor 4(TLR4)	9	117704332	117716871	MGI	hair pigmentation
TM9SF4	transmembrane 9 superfamily member 4(TM9SF4)	20	32109506	32167258	MGI	hair structure
TMEM30B	transmembrane protein 30B(TMEM30B)	14	61277370	61281840	MGI	hair pigmentation
TMEM79	transmembrane protein 79(TMEM79)	1	156282935	156293185	MGI	alopecia, hair pigmentation, hair structure
TMPRSS6	transmembrane protease, serine 6(TMPRSS6)	22	37065436	37109563	MGI	alopecia
TNF	tumor necrosis factor(TNF)	6	31557707	31560476	OMIM, MGI	alopecia
TNFRSF19	TNF receptor superfamily member 19(TNFRSF19)	13	23570370	23676104	MGI	alopecia
TNFRSF4	TNF receptor superfamily member 4(TNFRSF4)	1	1211326	1214138	MGI	hair structure
TNFSF11	tumor necrosis factor superfamily member 11(TNFSF11)	13	42562736	42608013	23165165	hair cycling
TP53	tumor protein p53(TP53)	17	7661779	7687550	MGI, 23165165	hair cycling, hair pigmentation
TP63	tumor protein p63(TP63)	3	189631416	189897279	OMIM, MGI, 23165165	alopecia, hair morphogenesis, hair structure
TPCN2	two pore segment channel 2(TPCN2)	11	69048897	69162440	OMIM	hair pigmentation
TPP1	tripeptidyl peptidase 1(TPP1)	11	6612763	6619461	23165165	alopecia, hair morphogenesis
TRAF6	TNF receptor associated factor 6(TRAF6)	11	36487027	36510272	MGI, 23165165	alopecia, hair morphogenesis, hair pigmentation
TRAPPC6A	trafficking protein particle complex 6A(TRAPPC6A)	19	45162928	45178237	MGI	hair pigmentation
TREX1	three prime repair exonuclease 1(TREX1)	3	48465811	48467645	MGI	hair structure
TRH	thyrotropin releasing hormone(TRH)	3	129974305	129977938	OMIM	hair cycling
TRPC4AP	transient receptor potential cation channel subfamily C member 4 associated protein(TRPC4AP)	20	35002404	35092871	25340873	hair cycling
TRPM1	transient receptor potential cation channel subfamily M member 1(TRPM1)	15	31152534	31312750	23659293	hair pigmentation
TRPS1	transcriptional repressor GATA binding 1(TRPS1)	8	115408496	115809673	OMIM, MGI, 20590427, 23165165	alopecia, hypertrichosis, hair morphogenesis, hair structure
TRPV1	transient receptor potential cation channel subfamily V member 1(TRPV1)	17	3565444	3609411	MGI, 23165165	hair cycling
TRPV3	transient receptor potential cation channel subfamily V member 3(TRPV3)	17	3510502	3557995	OMIM, 23165165	alopecia, hair morphogenesis, hair structure
TTC7A	tetratricopeptide repeat domain 7A(TTC7A)	2	46916157	47076137	OMIM, MGI, 23165165	alopecia, hair structure
TWIST2	twist family bHLH transcription factor 2(TWIST2)	2	238848032	238910543	OMIM, MGI, 23165165	alopecia, hypertrichosis, hair morphogenesis
TYR	tyrosinase(TYR)	11	89177452	89295759	MGI	hair pigmentation, hair structure
TYRP1	tyrosinase related protein 1(TYRP1)	9	12685439	12710290	OMIM, MGI, 18052939	hair cycling, hair pigmentation
UQCRFS1	ubiquinol-cytochrome c reductase, Rieske iron-sulfur polypeptide 1(UQCRFS1)	19	29205321	29213541	MGI	hair pigmentation
USF2	upstream transcription factor 2, c-fos interacting(USF2)	19	35268978	35279821	MGI	hair pigmentation
VAC14	Vac14, PIKFYVE complex component(VAC14)	16	70687439	70801161	MGI	hair pigmentation
VANGL1	VANGL planar cell polarity protein 1(VANGL1)	1	115641953	115698224	25340873	hair structure
VANGL2	VANGL planar cell polarity protein 2(VANGL2)	1	160400586	160428678	OMIM, 23165165	hair morphogenesis
VDR	vitamin D (1,25- dihydroxyvitamin D3) receptor(VDR)	12	47841537	47943048	OMIM, MGI	alopecia, hair cycling, hypertrichosis
VEGFA	vascular endothelial growth factor A(VEGFA)	6	43770184	43786487	MGI	hair structure
VHL	von Hippel-Lindau tumor suppressor(VHL)	3	10141008	10152220	MGI	alopecia
VPS33A	VPS33A, CORVET/HOPS core subunit(VPS33A)	12	122229564	122266521	MGI	hair pigmentation
WASL	Wiskott-Aldrich syndrome like(WASL)	7	123681935	123749067	OMIM, 23165165	alopecia, hair cycling
WLS	wntless Wnt ligand secretion mediator(WLS)	1	68098473	68233120	OMIM, MGI	alopecia, hair cycling, hair structure
WNT1	Wnt family member 1(WNT1)	12	48978453	48981676	OMIM	hair cycling
WNT10A	Wnt family member 10A(WNT10A)	2	218880363	218899581	OMIM, 20590427	alopecia, hypertrichosis
WNT3	Wnt family member 3(WNT3)	17	47057885	47113984	23165165	hair cycling
WNT3A	Wnt family member 3A(WNT3A)	1	228007051	228061260	OMIM	hair morphogenesis
WRN	Werner syndrome RecQ like helicase(WRN)	8	31033801	31173769	OMIM, MGI	alopecia
XPA	XPA, DNA damage recognition and repair factor(XPA)	9	97674909	97697357	MGI	hair pigmentation, hair structure
ZBTB17	zinc finger and BTB domain containing 17(ZBTB17)	1	15941869	15976132	MGI	hair cycling, hair pigmentation, hair structure
ZDHHC13	zinc finger DHHC-type containing 13(ZDHHC13)	11	19117099	19176422	MGI	alopecia, hair structure
ZDHHC21	zinc finger DHHC-type containing 21(ZDHHC21)	9	14611071	14693471	MGI	hair cycling, hair pigmentation, hair structure
ZEB1	zinc finger E-box binding homeobox 1(ZEB1)	10	31318495	31529814	MGI	hair pigmentation
ZFP36	ZFP36 ring finger protein(ZFP36)	19	39406813	39409412	MGI	alopecia
ZIC2	Zic family member 2(ZIC2)	13	99981772	99986773	MGI	hair pigmentation
ZMPSTE24	zinc metallopeptidase STE24(ZMPSTE24)	1	40258107	40294184	OMIM, MGI	alopecia
ZSWIM5	zinc finger SWIM-type containing 5(ZSWIM5)	1	45016399	45306209	MGI	hair pigmentation
