# Supplementary material for: Computational derivation of a molecular framework for hair follicle biology from disease genes
Source: Sci Rep. 2017 Nov 24;7:16303. doi: 10.1038/s41598-017-16050-9 (PMC5701154; doi:10.1038/s41598-017-16050-9)
Supplement: Supplementary file 3 — Dataset 2 [file 41598_2017_16050_MOESM3_ESM.xlsx]

## Sheet: annotations
Category	Term	Count	List Total	%	PValue	Genes
GAD_DISEASE	Bone Mineral Density	110	599	16.0819	5.43e-54	FGF18
GAD_DISEASE	Bone Mineral Density	110	599	16.0819	5.43e-54	NOG
GAD_DISEASE	Bone Mineral Density	110	599	16.0819	5.43e-54	CASR
GAD_DISEASE	Bone Mineral Density	110	599	16.0819	5.43e-54	LTBP1
GAD_DISEASE	Bone Mineral Density	110	599	16.0819	5.43e-54	STAR
GAD_DISEASE	Bone Mineral Density	110	599	16.0819	5.43e-54	WNT3A
GAD_DISEASE	Bone Mineral Density	110	599	16.0819	5.43e-54	MMP9
GAD_DISEASE	Bone Mineral Density	110	599	16.0819	5.43e-54	FST
GAD_DISEASE	Bone Mineral Density	110	599	16.0819	5.43e-54	IDE
GAD_DISEASE	Bone Mineral Density	110	599	16.0819	5.43e-54	TLR4
GAD_DISEASE	Bone Mineral Density	110	599	16.0819	5.43e-54	IL15
GAD_DISEASE	Bone Mineral Density	110	599	16.0819	5.43e-54	JAG1
GAD_DISEASE	Bone Mineral Density	110	599	16.0819	5.43e-54	SHH
GAD_DISEASE	Bone Mineral Density	110	599	16.0819	5.43e-54	TGFB1
GAD_DISEASE	Bone Mineral Density	110	599	16.0819	5.43e-54	TGFB2
GAD_DISEASE	Bone Mineral Density	110	599	16.0819	5.43e-54	CTNNB1
GAD_DISEASE	Bone Mineral Density	110	599	16.0819	5.43e-54	WNT1
GAD_DISEASE	Bone Mineral Density	110	599	16.0819	5.43e-54	BDNF
GAD_DISEASE	Bone Mineral Density	110	599	16.0819	5.43e-54	APOE
GAD_DISEASE	Bone Mineral Density	110	599	16.0819	5.43e-54	IL1A
GAD_DISEASE	Bone Mineral Density	110	599	16.0819	5.43e-54	TWIST2
GAD_DISEASE	Bone Mineral Density	110	599	16.0819	5.43e-54	EGFR
GAD_DISEASE	Bone Mineral Density	110	599	16.0819	5.43e-54	WNT10A
GAD_DISEASE	Bone Mineral Density	110	599	16.0819	5.43e-54	RBL2
GAD_DISEASE	Bone Mineral Density	110	599	16.0819	5.43e-54	RXRB
GAD_DISEASE	Bone Mineral Density	110	599	16.0819	5.43e-54	RXRA
GAD_DISEASE	Bone Mineral Density	110	599	16.0819	5.43e-54	RBL1
GAD_DISEASE	Bone Mineral Density	110	599	16.0819	5.43e-54	PTHLH
GAD_DISEASE	Bone Mineral Density	110	599	16.0819	5.43e-54	MSX1
GAD_DISEASE	Bone Mineral Density	110	599	16.0819	5.43e-54	VEGFA
GAD_DISEASE	Bone Mineral Density	110	599	16.0819	5.43e-54	COL1A1
GAD_DISEASE	Bone Mineral Density	110	599	16.0819	5.43e-54	FGFR2
GAD_DISEASE	Bone Mineral Density	110	599	16.0819	5.43e-54	FGFR1
GAD_DISEASE	Bone Mineral Density	110	599	16.0819	5.43e-54	TRH
GAD_DISEASE	Bone Mineral Density	110	599	16.0819	5.43e-54	POMC
GAD_DISEASE	Bone Mineral Density	110	599	16.0819	5.43e-54	SOX9
GAD_DISEASE	Bone Mineral Density	110	599	16.0819	5.43e-54	SRC
GAD_DISEASE	Bone Mineral Density	110	599	16.0819	5.43e-54	LIF
GAD_DISEASE	Bone Mineral Density	110	599	16.0819	5.43e-54	VDR
GAD_DISEASE	Bone Mineral Density	110	599	16.0819	5.43e-54	TRAF6
GAD_DISEASE	Bone Mineral Density	110	599	16.0819	5.43e-54	EGF
GAD_DISEASE	Bone Mineral Density	110	599	16.0819	5.43e-54	AXIN2
GAD_DISEASE	Bone Mineral Density	110	599	16.0819	5.43e-54	RUNX2
GAD_DISEASE	Bone Mineral Density	110	599	16.0819	5.43e-54	CYP19A1
GAD_DISEASE	Bone Mineral Density	110	599	16.0819	5.43e-54	DVL2
GAD_DISEASE	Bone Mineral Density	110	599	16.0819	5.43e-54	BMP4
GAD_DISEASE	Bone Mineral Density	110	599	16.0819	5.43e-54	BMP2
GAD_DISEASE	Bone Mineral Density	110	599	16.0819	5.43e-54	NTF3
GAD_DISEASE	Bone Mineral Density	110	599	16.0819	5.43e-54	MAP2K1
GAD_DISEASE	Bone Mineral Density	110	599	16.0819	5.43e-54	MAP2K2
GAD_DISEASE	Bone Mineral Density	110	599	16.0819	5.43e-54	SMAD4
GAD_DISEASE	Bone Mineral Density	110	599	16.0819	5.43e-54	EN1
GAD_DISEASE	Bone Mineral Density	110	599	16.0819	5.43e-54	NTRK3
GAD_DISEASE	Bone Mineral Density	110	599	16.0819	5.43e-54	DLX3
GAD_DISEASE	Bone Mineral Density	110	599	16.0819	5.43e-54	NOTCH2
GAD_DISEASE	Bone Mineral Density	110	599	16.0819	5.43e-54	NOTCH1
GAD_DISEASE	Bone Mineral Density	110	599	16.0819	5.43e-54	CDKN1A
GAD_DISEASE	Bone Mineral Density	110	599	16.0819	5.43e-54	ATF4
GAD_DISEASE	Bone Mineral Density	110	599	16.0819	5.43e-54	TNFSF11
GAD_DISEASE	Bone Mineral Density	110	599	16.0819	5.43e-54	ETS2
GAD_DISEASE	Bone Mineral Density	110	599	16.0819	5.43e-54	NTRK1
GAD_DISEASE	Bone Mineral Density	110	599	16.0819	5.43e-54	IKBKG
GAD_DISEASE	Bone Mineral Density	110	599	16.0819	5.43e-54	BMP7
GAD_DISEASE	Bone Mineral Density	110	599	16.0819	5.43e-54	E2F1
GAD_DISEASE	Bone Mineral Density	110	599	16.0819	5.43e-54	PPARA
GAD_DISEASE	Bone Mineral Density	110	599	16.0819	5.43e-54	PPARD
GAD_DISEASE	Bone Mineral Density	110	599	16.0819	5.43e-54	PPARG
GAD_DISEASE	Bone Mineral Density	110	599	16.0819	5.43e-54	NFKB1
GAD_DISEASE	Bone Mineral Density	110	599	16.0819	5.43e-54	PAX3
GAD_DISEASE	Bone Mineral Density	110	599	16.0819	5.43e-54	GLI2
GAD_DISEASE	Bone Mineral Density	110	599	16.0819	5.43e-54	GLI3
GAD_DISEASE	Bone Mineral Density	110	599	16.0819	5.43e-54	PAX1
GAD_DISEASE	Bone Mineral Density	110	599	16.0819	5.43e-54	AKT1
GAD_DISEASE	Bone Mineral Density	110	599	16.0819	5.43e-54	CHUK
GAD_DISEASE	Bone Mineral Density	110	599	16.0819	5.43e-54	AKT2
GAD_DISEASE	Bone Mineral Density	110	599	16.0819	5.43e-54	AR
GAD_DISEASE	Bone Mineral Density	110	599	16.0819	5.43e-54	CYP11A1
GAD_DISEASE	Bone Mineral Density	110	599	16.0819	5.43e-54	LEF1
GAD_DISEASE	Bone Mineral Density	110	599	16.0819	5.43e-54	OSTM1
GAD_DISEASE	Bone Mineral Density	110	599	16.0819	5.43e-54	ESR2
GAD_DISEASE	Bone Mineral Density	110	599	16.0819	5.43e-54	SMO
GAD_DISEASE	Bone Mineral Density	110	599	16.0819	5.43e-54	NCOA3
GAD_DISEASE	Bone Mineral Density	110	599	16.0819	5.43e-54	TNF
GAD_DISEASE	Bone Mineral Density	110	599	16.0819	5.43e-54	NR3C1
GAD_DISEASE	Bone Mineral Density	110	599	16.0819	5.43e-54	MSX2
GAD_DISEASE	Bone Mineral Density	110	599	16.0819	5.43e-54	IGF1R
GAD_DISEASE	Bone Mineral Density	110	599	16.0819	5.43e-54	MTHFR
GAD_DISEASE	Bone Mineral Density	110	599	16.0819	5.43e-54	CYP27B1
GAD_DISEASE	Bone Mineral Density	110	599	16.0819	5.43e-54	BCL2
GAD_DISEASE	Bone Mineral Density	110	599	16.0819	5.43e-54	APC
GAD_DISEASE	Bone Mineral Density	110	599	16.0819	5.43e-54	CEBPA
GAD_DISEASE	Bone Mineral Density	110	599	16.0819	5.43e-54	IL6
GAD_DISEASE	Bone Mineral Density	110	599	16.0819	5.43e-54	CEBPB
GAD_DISEASE	Bone Mineral Density	110	599	16.0819	5.43e-54	KL
GAD_DISEASE	Bone Mineral Density	110	599	16.0819	5.43e-54	FZD1
GAD_DISEASE	Bone Mineral Density	110	599	16.0819	5.43e-54	IGF1
GAD_DISEASE	Bone Mineral Density	110	599	16.0819	5.43e-54	SPARC
GAD_DISEASE	Bone Mineral Density	110	599	16.0819	5.43e-54	ADIPOQ
GAD_DISEASE	Bone Mineral Density	110	599	16.0819	5.43e-54	FZD4
GAD_DISEASE	Bone Mineral Density	110	599	16.0819	5.43e-54	FZD7
GAD_DISEASE	Bone Mineral Density	110	599	16.0819	5.43e-54	DKK4
GAD_DISEASE	Bone Mineral Density	110	599	16.0819	5.43e-54	FZD6
GAD_DISEASE	Bone Mineral Density	110	599	16.0819	5.43e-54	LEP
GAD_DISEASE	Bone Mineral Density	110	599	16.0819	5.43e-54	DKK2
GAD_DISEASE	Bone Mineral Density	110	599	16.0819	5.43e-54	DKK1
GAD_DISEASE	Bone Mineral Density	110	599	16.0819	5.43e-54	LRP6
GAD_DISEASE	Bone Mineral Density	110	599	16.0819	5.43e-54	PTCH1
GAD_DISEASE	Bone Mineral Density	110	599	16.0819	5.43e-54	IGFBP3
GAD_DISEASE	Bone Mineral Density	110	599	16.0819	5.43e-54	IGFBP5
GAD_DISEASE	Bone Mineral Density	110	599	16.0819	5.43e-54	BMPR1A
GOTERM_BP_DIRECT	GO:0045944~positive regulation of transcription from RNA polymerase II promoter	150	673	21.9298	3.13e-48	NOG
GOTERM_BP_DIRECT	GO:0045944~positive regulation of transcription from RNA polymerase II promoter	150	673	21.9298	3.13e-48	HRAS
GOTERM_BP_DIRECT	GO:0045944~positive regulation of transcription from RNA polymerase II promoter	150	673	21.9298	3.13e-48	CDX1
GOTERM_BP_DIRECT	GO:0045944~positive regulation of transcription from RNA polymerase II promoter	150	673	21.9298	3.13e-48	TBK1
GOTERM_BP_DIRECT	GO:0045944~positive regulation of transcription from RNA polymerase II promoter	150	673	21.9298	3.13e-48	WNT3A
GOTERM_BP_DIRECT	GO:0045944~positive regulation of transcription from RNA polymerase II promoter	150	673	21.9298	3.13e-48	STAT5B
GOTERM_BP_DIRECT	GO:0045944~positive regulation of transcription from RNA polymerase II promoter	150	673	21.9298	3.13e-48	FGF10
GOTERM_BP_DIRECT	GO:0045944~positive regulation of transcription from RNA polymerase II promoter	150	673	21.9298	3.13e-48	TLR4
GOTERM_BP_DIRECT	GO:0045944~positive regulation of transcription from RNA polymerase II promoter	150	673	21.9298	3.13e-48	JAG1
GOTERM_BP_DIRECT	GO:0045944~positive regulation of transcription from RNA polymerase II promoter	150	673	21.9298	3.13e-48	PDX1
GOTERM_BP_DIRECT	GO:0045944~positive regulation of transcription from RNA polymerase II promoter	150	673	21.9298	3.13e-48	SHH
GOTERM_BP_DIRECT	GO:0045944~positive regulation of transcription from RNA polymerase II promoter	150	673	21.9298	3.13e-48	TGFB1
GOTERM_BP_DIRECT	GO:0045944~positive regulation of transcription from RNA polymerase II promoter	150	673	21.9298	3.13e-48	CTNNB1
GOTERM_BP_DIRECT	GO:0045944~positive regulation of transcription from RNA polymerase II promoter	150	673	21.9298	3.13e-48	KDM1A
GOTERM_BP_DIRECT	GO:0045944~positive regulation of transcription from RNA polymerase II promoter	150	673	21.9298	3.13e-48	WNT1
GOTERM_BP_DIRECT	GO:0045944~positive regulation of transcription from RNA polymerase II promoter	150	673	21.9298	3.13e-48	CDKN2A
GOTERM_BP_DIRECT	GO:0045944~positive regulation of transcription from RNA polymerase II promoter	150	673	21.9298	3.13e-48	MC1R
GOTERM_BP_DIRECT	GO:0045944~positive regulation of transcription from RNA polymerase II promoter	150	673	21.9298	3.13e-48	GATA3
GOTERM_BP_DIRECT	GO:0045944~positive regulation of transcription from RNA polymerase II promoter	150	673	21.9298	3.13e-48	IFNG
GOTERM_BP_DIRECT	GO:0045944~positive regulation of transcription from RNA polymerase II promoter	150	673	21.9298	3.13e-48	SERPINE1
GOTERM_BP_DIRECT	GO:0045944~positive regulation of transcription from RNA polymerase II promoter	150	673	21.9298	3.13e-48	IL1A
GOTERM_BP_DIRECT	GO:0045944~positive regulation of transcription from RNA polymerase II promoter	150	673	21.9298	3.13e-48	EGFR
GOTERM_BP_DIRECT	GO:0045944~positive regulation of transcription from RNA polymerase II promoter	150	673	21.9298	3.13e-48	MYO6
GOTERM_BP_DIRECT	GO:0045944~positive regulation of transcription from RNA polymerase II promoter	150	673	21.9298	3.13e-48	RXRB
GOTERM_BP_DIRECT	GO:0045944~positive regulation of transcription from RNA polymerase II promoter	150	673	21.9298	3.13e-48	RXRA
GOTERM_BP_DIRECT	GO:0045944~positive regulation of transcription from RNA polymerase II promoter	150	673	21.9298	3.13e-48	MTA2
GOTERM_BP_DIRECT	GO:0045944~positive regulation of transcription from RNA polymerase II promoter	150	673	21.9298	3.13e-48	RELA
GOTERM_BP_DIRECT	GO:0045944~positive regulation of transcription from RNA polymerase II promoter	150	673	21.9298	3.13e-48	RELB
GOTERM_BP_DIRECT	GO:0045944~positive regulation of transcription from RNA polymerase II promoter	150	673	21.9298	3.13e-48	RBL1
GOTERM_BP_DIRECT	GO:0045944~positive regulation of transcription from RNA polymerase II promoter	150	673	21.9298	3.13e-48	DLL1
GOTERM_BP_DIRECT	GO:0045944~positive regulation of transcription from RNA polymerase II promoter	150	673	21.9298	3.13e-48	ARNTL
GOTERM_BP_DIRECT	GO:0045944~positive regulation of transcription from RNA polymerase II promoter	150	673	21.9298	3.13e-48	GRHL1
GOTERM_BP_DIRECT	GO:0045944~positive regulation of transcription from RNA polymerase II promoter	150	673	21.9298	3.13e-48	AHR
GOTERM_BP_DIRECT	GO:0045944~positive regulation of transcription from RNA polymerase II promoter	150	673	21.9298	3.13e-48	MSX1
GOTERM_BP_DIRECT	GO:0045944~positive regulation of transcription from RNA polymerase II promoter	150	673	21.9298	3.13e-48	VEGFA
GOTERM_BP_DIRECT	GO:0045944~positive regulation of transcription from RNA polymerase II promoter	150	673	21.9298	3.13e-48	TFAP2A
GOTERM_BP_DIRECT	GO:0045944~positive regulation of transcription from RNA polymerase II promoter	150	673	21.9298	3.13e-48	PYGO2
GOTERM_BP_DIRECT	GO:0045944~positive regulation of transcription from RNA polymerase II promoter	150	673	21.9298	3.13e-48	SMARCA2
GOTERM_BP_DIRECT	GO:0045944~positive regulation of transcription from RNA polymerase II promoter	150	673	21.9298	3.13e-48	FGFR2
GOTERM_BP_DIRECT	GO:0045944~positive regulation of transcription from RNA polymerase II promoter	150	673	21.9298	3.13e-48	DRD2
GOTERM_BP_DIRECT	GO:0045944~positive regulation of transcription from RNA polymerase II promoter	150	673	21.9298	3.13e-48	TFE3
GOTERM_BP_DIRECT	GO:0045944~positive regulation of transcription from RNA polymerase II promoter	150	673	21.9298	3.13e-48	SOX2
GOTERM_BP_DIRECT	GO:0045944~positive regulation of transcription from RNA polymerase II promoter	150	673	21.9298	3.13e-48	TFEB
GOTERM_BP_DIRECT	GO:0045944~positive regulation of transcription from RNA polymerase II promoter	150	673	21.9298	3.13e-48	BEX1
GOTERM_BP_DIRECT	GO:0045944~positive regulation of transcription from RNA polymerase II promoter	150	673	21.9298	3.13e-48	POMC
GOTERM_BP_DIRECT	GO:0045944~positive regulation of transcription from RNA polymerase II promoter	150	673	21.9298	3.13e-48	SOX9
GOTERM_BP_DIRECT	GO:0045944~positive regulation of transcription from RNA polymerase II promoter	150	673	21.9298	3.13e-48	LIF
GOTERM_BP_DIRECT	GO:0045944~positive regulation of transcription from RNA polymerase II promoter	150	673	21.9298	3.13e-48	VDR
GOTERM_BP_DIRECT	GO:0045944~positive regulation of transcription from RNA polymerase II promoter	150	673	21.9298	3.13e-48	TAL1
GOTERM_BP_DIRECT	GO:0045944~positive regulation of transcription from RNA polymerase II promoter	150	673	21.9298	3.13e-48	LHX2
GOTERM_BP_DIRECT	GO:0045944~positive regulation of transcription from RNA polymerase II promoter	150	673	21.9298	3.13e-48	TRAF6
GOTERM_BP_DIRECT	GO:0045944~positive regulation of transcription from RNA polymerase II promoter	150	673	21.9298	3.13e-48	TCF3
GOTERM_BP_DIRECT	GO:0045944~positive regulation of transcription from RNA polymerase II promoter	150	673	21.9298	3.13e-48	NKX2-3
GOTERM_BP_DIRECT	GO:0045944~positive regulation of transcription from RNA polymerase II promoter	150	673	21.9298	3.13e-48	KLF5
GOTERM_BP_DIRECT	GO:0045944~positive regulation of transcription from RNA polymerase II promoter	150	673	21.9298	3.13e-48	BMP4
GOTERM_BP_DIRECT	GO:0045944~positive regulation of transcription from RNA polymerase II promoter	150	673	21.9298	3.13e-48	BMP2
GOTERM_BP_DIRECT	GO:0045944~positive regulation of transcription from RNA polymerase II promoter	150	673	21.9298	3.13e-48	TAF4
GOTERM_BP_DIRECT	GO:0045944~positive regulation of transcription from RNA polymerase II promoter	150	673	21.9298	3.13e-48	MAFB
GOTERM_BP_DIRECT	GO:0045944~positive regulation of transcription from RNA polymerase II promoter	150	673	21.9298	3.13e-48	SMAD7
GOTERM_BP_DIRECT	GO:0045944~positive regulation of transcription from RNA polymerase II promoter	150	673	21.9298	3.13e-48	SMAD4
GOTERM_BP_DIRECT	GO:0045944~positive regulation of transcription from RNA polymerase II promoter	150	673	21.9298	3.13e-48	EN1
GOTERM_BP_DIRECT	GO:0045944~positive regulation of transcription from RNA polymerase II promoter	150	673	21.9298	3.13e-48	HGF
GOTERM_BP_DIRECT	GO:0045944~positive regulation of transcription from RNA polymerase II promoter	150	673	21.9298	3.13e-48	NR4A3
GOTERM_BP_DIRECT	GO:0045944~positive regulation of transcription from RNA polymerase II promoter	150	673	21.9298	3.13e-48	FOXP3
GOTERM_BP_DIRECT	GO:0045944~positive regulation of transcription from RNA polymerase II promoter	150	673	21.9298	3.13e-48	USF2
GOTERM_BP_DIRECT	GO:0045944~positive regulation of transcription from RNA polymerase II promoter	150	673	21.9298	3.13e-48	BRCA1
GOTERM_BP_DIRECT	GO:0045944~positive regulation of transcription from RNA polymerase II promoter	150	673	21.9298	3.13e-48	NOTCH3
GOTERM_BP_DIRECT	GO:0045944~positive regulation of transcription from RNA polymerase II promoter	150	673	21.9298	3.13e-48	DLX3
GOTERM_BP_DIRECT	GO:0045944~positive regulation of transcription from RNA polymerase II promoter	150	673	21.9298	3.13e-48	NOTCH1
GOTERM_BP_DIRECT	GO:0045944~positive regulation of transcription from RNA polymerase II promoter	150	673	21.9298	3.13e-48	ATF4
GOTERM_BP_DIRECT	GO:0045944~positive regulation of transcription from RNA polymerase II promoter	150	673	21.9298	3.13e-48	ATF3
GOTERM_BP_DIRECT	GO:0045944~positive regulation of transcription from RNA polymerase II promoter	150	673	21.9298	3.13e-48	TNFSF11
GOTERM_BP_DIRECT	GO:0045944~positive regulation of transcription from RNA polymerase II promoter	150	673	21.9298	3.13e-48	HDAC1
GOTERM_BP_DIRECT	GO:0045944~positive regulation of transcription from RNA polymerase II promoter	150	673	21.9298	3.13e-48	ETS1
GOTERM_BP_DIRECT	GO:0045944~positive regulation of transcription from RNA polymerase II promoter	150	673	21.9298	3.13e-48	ETS2
GOTERM_BP_DIRECT	GO:0045944~positive regulation of transcription from RNA polymerase II promoter	150	673	21.9298	3.13e-48	TRPS1
GOTERM_BP_DIRECT	GO:0045944~positive regulation of transcription from RNA polymerase II promoter	150	673	21.9298	3.13e-48	IKBKG
GOTERM_BP_DIRECT	GO:0045944~positive regulation of transcription from RNA polymerase II promoter	150	673	21.9298	3.13e-48	ARF4
GOTERM_BP_DIRECT	GO:0045944~positive regulation of transcription from RNA polymerase II promoter	150	673	21.9298	3.13e-48	AIRE
GOTERM_BP_DIRECT	GO:0045944~positive regulation of transcription from RNA polymerase II promoter	150	673	21.9298	3.13e-48	RBPJ
GOTERM_BP_DIRECT	GO:0045944~positive regulation of transcription from RNA polymerase II promoter	150	673	21.9298	3.13e-48	BMP7
GOTERM_BP_DIRECT	GO:0045944~positive regulation of transcription from RNA polymerase II promoter	150	673	21.9298	3.13e-48	KLF4
GOTERM_BP_DIRECT	GO:0045944~positive regulation of transcription from RNA polymerase II promoter	150	673	21.9298	3.13e-48	E2F1
GOTERM_BP_DIRECT	GO:0045944~positive regulation of transcription from RNA polymerase II promoter	150	673	21.9298	3.13e-48	PPARA
GOTERM_BP_DIRECT	GO:0045944~positive regulation of transcription from RNA polymerase II promoter	150	673	21.9298	3.13e-48	EZH1
GOTERM_BP_DIRECT	GO:0045944~positive regulation of transcription from RNA polymerase II promoter	150	673	21.9298	3.13e-48	HEXB
GOTERM_BP_DIRECT	GO:0045944~positive regulation of transcription from RNA polymerase II promoter	150	673	21.9298	3.13e-48	PPARG
GOTERM_BP_DIRECT	GO:0045944~positive regulation of transcription from RNA polymerase II promoter	150	673	21.9298	3.13e-48	MITF
GOTERM_BP_DIRECT	GO:0045944~positive regulation of transcription from RNA polymerase II promoter	150	673	21.9298	3.13e-48	PAX6
GOTERM_BP_DIRECT	GO:0045944~positive regulation of transcription from RNA polymerase II promoter	150	673	21.9298	3.13e-48	TP63
GOTERM_BP_DIRECT	GO:0045944~positive regulation of transcription from RNA polymerase II promoter	150	673	21.9298	3.13e-48	NFKB1
GOTERM_BP_DIRECT	GO:0045944~positive regulation of transcription from RNA polymerase II promoter	150	673	21.9298	3.13e-48	PAX3
GOTERM_BP_DIRECT	GO:0045944~positive regulation of transcription from RNA polymerase II promoter	150	673	21.9298	3.13e-48	NFKB2
GOTERM_BP_DIRECT	GO:0045944~positive regulation of transcription from RNA polymerase II promoter	150	673	21.9298	3.13e-48	ZEB1
GOTERM_BP_DIRECT	GO:0045944~positive regulation of transcription from RNA polymerase II promoter	150	673	21.9298	3.13e-48	GLI2
GOTERM_BP_DIRECT	GO:0045944~positive regulation of transcription from RNA polymerase II promoter	150	673	21.9298	3.13e-48	PAX1
GOTERM_BP_DIRECT	GO:0045944~positive regulation of transcription from RNA polymerase II promoter	150	673	21.9298	3.13e-48	GLI3
GOTERM_BP_DIRECT	GO:0045944~positive regulation of transcription from RNA polymerase II promoter	150	673	21.9298	3.13e-48	AKT1
GOTERM_BP_DIRECT	GO:0045944~positive regulation of transcription from RNA polymerase II promoter	150	673	21.9298	3.13e-48	ACVR1B
GOTERM_BP_DIRECT	GO:0045944~positive regulation of transcription from RNA polymerase II promoter	150	673	21.9298	3.13e-48	BARX2
GOTERM_BP_DIRECT	GO:0045944~positive regulation of transcription from RNA polymerase II promoter	150	673	21.9298	3.13e-48	SOX18
GOTERM_BP_DIRECT	GO:0045944~positive regulation of transcription from RNA polymerase II promoter	150	673	21.9298	3.13e-48	ALX4
GOTERM_BP_DIRECT	GO:0045944~positive regulation of transcription from RNA polymerase II promoter	150	673	21.9298	3.13e-48	MYC
GOTERM_BP_DIRECT	GO:0045944~positive regulation of transcription from RNA polymerase II promoter	150	673	21.9298	3.13e-48	CHUK
GOTERM_BP_DIRECT	GO:0045944~positive regulation of transcription from RNA polymerase II promoter	150	673	21.9298	3.13e-48	SOX10
GOTERM_BP_DIRECT	GO:0045944~positive regulation of transcription from RNA polymerase II promoter	150	673	21.9298	3.13e-48	AR
GOTERM_BP_DIRECT	GO:0045944~positive regulation of transcription from RNA polymerase II promoter	150	673	21.9298	3.13e-48	LDB1
GOTERM_BP_DIRECT	GO:0045944~positive regulation of transcription from RNA polymerase II promoter	150	673	21.9298	3.13e-48	TP53
GOTERM_BP_DIRECT	GO:0045944~positive regulation of transcription from RNA polymerase II promoter	150	673	21.9298	3.13e-48	LEF1
GOTERM_BP_DIRECT	GO:0045944~positive regulation of transcription from RNA polymerase II promoter	150	673	21.9298	3.13e-48	CDK7
GOTERM_BP_DIRECT	GO:0045944~positive regulation of transcription from RNA polymerase II promoter	150	673	21.9298	3.13e-48	LPIN1
GOTERM_BP_DIRECT	GO:0045944~positive regulation of transcription from RNA polymerase II promoter	150	673	21.9298	3.13e-48	INHBA
GOTERM_BP_DIRECT	GO:0045944~positive regulation of transcription from RNA polymerase II promoter	150	673	21.9298	3.13e-48	SMO
GOTERM_BP_DIRECT	GO:0045944~positive regulation of transcription from RNA polymerase II promoter	150	673	21.9298	3.13e-48	NCOA3
GOTERM_BP_DIRECT	GO:0045944~positive regulation of transcription from RNA polymerase II promoter	150	673	21.9298	3.13e-48	HOXC13
GOTERM_BP_DIRECT	GO:0045944~positive regulation of transcription from RNA polymerase II promoter	150	673	21.9298	3.13e-48	NCOA6
GOTERM_BP_DIRECT	GO:0045944~positive regulation of transcription from RNA polymerase II promoter	150	673	21.9298	3.13e-48	RUVBL2
GOTERM_BP_DIRECT	GO:0045944~positive regulation of transcription from RNA polymerase II promoter	150	673	21.9298	3.13e-48	TBX19
GOTERM_BP_DIRECT	GO:0045944~positive regulation of transcription from RNA polymerase II promoter	150	673	21.9298	3.13e-48	CLOCK
GOTERM_BP_DIRECT	GO:0045944~positive regulation of transcription from RNA polymerase II promoter	150	673	21.9298	3.13e-48	MED1
GOTERM_BP_DIRECT	GO:0045944~positive regulation of transcription from RNA polymerase II promoter	150	673	21.9298	3.13e-48	ACVR1
GOTERM_BP_DIRECT	GO:0045944~positive regulation of transcription from RNA polymerase II promoter	150	673	21.9298	3.13e-48	TNF
GOTERM_BP_DIRECT	GO:0045944~positive regulation of transcription from RNA polymerase II promoter	150	673	21.9298	3.13e-48	KMT2A
GOTERM_BP_DIRECT	GO:0045944~positive regulation of transcription from RNA polymerase II promoter	150	673	21.9298	3.13e-48	PRKDC
GOTERM_BP_DIRECT	GO:0045944~positive regulation of transcription from RNA polymerase II promoter	150	673	21.9298	3.13e-48	NR3C1
GOTERM_BP_DIRECT	GO:0045944~positive regulation of transcription from RNA polymerase II promoter	150	673	21.9298	3.13e-48	TFAM
GOTERM_BP_DIRECT	GO:0045944~positive regulation of transcription from RNA polymerase II promoter	150	673	21.9298	3.13e-48	SQSTM1
GOTERM_BP_DIRECT	GO:0045944~positive regulation of transcription from RNA polymerase II promoter	150	673	21.9298	3.13e-48	AGO1
GOTERM_BP_DIRECT	GO:0045944~positive regulation of transcription from RNA polymerase II promoter	150	673	21.9298	3.13e-48	AGO2
GOTERM_BP_DIRECT	GO:0045944~positive regulation of transcription from RNA polymerase II promoter	150	673	21.9298	3.13e-48	MYSM1
GOTERM_BP_DIRECT	GO:0045944~positive regulation of transcription from RNA polymerase II promoter	150	673	21.9298	3.13e-48	ERCC2
GOTERM_BP_DIRECT	GO:0045944~positive regulation of transcription from RNA polymerase II promoter	150	673	21.9298	3.13e-48	MAF
GOTERM_BP_DIRECT	GO:0045944~positive regulation of transcription from RNA polymerase II promoter	150	673	21.9298	3.13e-48	CEBPA
GOTERM_BP_DIRECT	GO:0045944~positive regulation of transcription from RNA polymerase II promoter	150	673	21.9298	3.13e-48	FOXL2
GOTERM_BP_DIRECT	GO:0045944~positive regulation of transcription from RNA polymerase II promoter	150	673	21.9298	3.13e-48	IL6
GOTERM_BP_DIRECT	GO:0045944~positive regulation of transcription from RNA polymerase II promoter	150	673	21.9298	3.13e-48	CEBPB
GOTERM_BP_DIRECT	GO:0045944~positive regulation of transcription from RNA polymerase II promoter	150	673	21.9298	3.13e-48	CREB1
GOTERM_BP_DIRECT	GO:0045944~positive regulation of transcription from RNA polymerase II promoter	150	673	21.9298	3.13e-48	IGF1
GOTERM_BP_DIRECT	GO:0045944~positive regulation of transcription from RNA polymerase II promoter	150	673	21.9298	3.13e-48	RAF1
GOTERM_BP_DIRECT	GO:0045944~positive regulation of transcription from RNA polymerase II promoter	150	673	21.9298	3.13e-48	PARK2
GOTERM_BP_DIRECT	GO:0045944~positive regulation of transcription from RNA polymerase II promoter	150	673	21.9298	3.13e-48	LMX1A
GOTERM_BP_DIRECT	GO:0045944~positive regulation of transcription from RNA polymerase II promoter	150	673	21.9298	3.13e-48	TMPRSS6
GOTERM_BP_DIRECT	GO:0045944~positive regulation of transcription from RNA polymerase II promoter	150	673	21.9298	3.13e-48	STAT3
GOTERM_BP_DIRECT	GO:0045944~positive regulation of transcription from RNA polymerase II promoter	150	673	21.9298	3.13e-48	LRP6
GOTERM_BP_DIRECT	GO:0045944~positive regulation of transcription from RNA polymerase II promoter	150	673	21.9298	3.13e-48	IRF2
GOTERM_BP_DIRECT	GO:0045944~positive regulation of transcription from RNA polymerase II promoter	150	673	21.9298	3.13e-48	IRF4
GOTERM_BP_DIRECT	GO:0045944~positive regulation of transcription from RNA polymerase II promoter	150	673	21.9298	3.13e-48	NFIC
GOTERM_BP_DIRECT	GO:0045944~positive regulation of transcription from RNA polymerase II promoter	150	673	21.9298	3.13e-48	BMPR1A
GOTERM_BP_DIRECT	GO:0045944~positive regulation of transcription from RNA polymerase II promoter	150	673	21.9298	3.13e-48	IL2
GOTERM_BP_DIRECT	GO:0045944~positive regulation of transcription from RNA polymerase II promoter	150	673	21.9298	3.13e-48	NFIB
KEGG_PATHWAY	hsa05200:Pathways in cancer	104	413	15.2047	9.84e-42	FGF18
KEGG_PATHWAY	hsa05200:Pathways in cancer	104	413	15.2047	9.84e-42	HRAS
KEGG_PATHWAY	hsa05200:Pathways in cancer	104	413	15.2047	9.84e-42	PDGFA
KEGG_PATHWAY	hsa05200:Pathways in cancer	104	413	15.2047	9.84e-42	WNT3A
KEGG_PATHWAY	hsa05200:Pathways in cancer	104	413	15.2047	9.84e-42	MMP9
KEGG_PATHWAY	hsa05200:Pathways in cancer	104	413	15.2047	9.84e-42	GNA11
KEGG_PATHWAY	hsa05200:Pathways in cancer	104	413	15.2047	9.84e-42	STAT5B
KEGG_PATHWAY	hsa05200:Pathways in cancer	104	413	15.2047	9.84e-42	FGF10
KEGG_PATHWAY	hsa05200:Pathways in cancer	104	413	15.2047	9.84e-42	FGF13
KEGG_PATHWAY	hsa05200:Pathways in cancer	104	413	15.2047	9.84e-42	TGFB1
KEGG_PATHWAY	hsa05200:Pathways in cancer	104	413	15.2047	9.84e-42	SHH
KEGG_PATHWAY	hsa05200:Pathways in cancer	104	413	15.2047	9.84e-42	TGFB2
KEGG_PATHWAY	hsa05200:Pathways in cancer	104	413	15.2047	9.84e-42	CTNNB1
KEGG_PATHWAY	hsa05200:Pathways in cancer	104	413	15.2047	9.84e-42	WNT1
KEGG_PATHWAY	hsa05200:Pathways in cancer	104	413	15.2047	9.84e-42	CDKN2A
KEGG_PATHWAY	hsa05200:Pathways in cancer	104	413	15.2047	9.84e-42	WNT3
KEGG_PATHWAY	hsa05200:Pathways in cancer	104	413	15.2047	9.84e-42	FAS
KEGG_PATHWAY	hsa05200:Pathways in cancer	104	413	15.2047	9.84e-42	EGFR
KEGG_PATHWAY	hsa05200:Pathways in cancer	104	413	15.2047	9.84e-42	WNT10A
KEGG_PATHWAY	hsa05200:Pathways in cancer	104	413	15.2047	9.84e-42	RXRB
KEGG_PATHWAY	hsa05200:Pathways in cancer	104	413	15.2047	9.84e-42	RELA
KEGG_PATHWAY	hsa05200:Pathways in cancer	104	413	15.2047	9.84e-42	RXRA
KEGG_PATHWAY	hsa05200:Pathways in cancer	104	413	15.2047	9.84e-42	FGF20
KEGG_PATHWAY	hsa05200:Pathways in cancer	104	413	15.2047	9.84e-42	JUP
KEGG_PATHWAY	hsa05200:Pathways in cancer	104	413	15.2047	9.84e-42	LPAR6
KEGG_PATHWAY	hsa05200:Pathways in cancer	104	413	15.2047	9.84e-42	VEGFA
KEGG_PATHWAY	hsa05200:Pathways in cancer	104	413	15.2047	9.84e-42	MAPK9
KEGG_PATHWAY	hsa05200:Pathways in cancer	104	413	15.2047	9.84e-42	MAPK8
KEGG_PATHWAY	hsa05200:Pathways in cancer	104	413	15.2047	9.84e-42	FGFR2
KEGG_PATHWAY	hsa05200:Pathways in cancer	104	413	15.2047	9.84e-42	FGFR1
KEGG_PATHWAY	hsa05200:Pathways in cancer	104	413	15.2047	9.84e-42	ERBB2
KEGG_PATHWAY	hsa05200:Pathways in cancer	104	413	15.2047	9.84e-42	BDKRB2
KEGG_PATHWAY	hsa05200:Pathways in cancer	104	413	15.2047	9.84e-42	BCL2L1
KEGG_PATHWAY	hsa05200:Pathways in cancer	104	413	15.2047	9.84e-42	ITGB1
KEGG_PATHWAY	hsa05200:Pathways in cancer	104	413	15.2047	9.84e-42	PTK2
KEGG_PATHWAY	hsa05200:Pathways in cancer	104	413	15.2047	9.84e-42	KRAS
KEGG_PATHWAY	hsa05200:Pathways in cancer	104	413	15.2047	9.84e-42	RAC1
KEGG_PATHWAY	hsa05200:Pathways in cancer	104	413	15.2047	9.84e-42	TRAF6
KEGG_PATHWAY	hsa05200:Pathways in cancer	104	413	15.2047	9.84e-42	EGF
KEGG_PATHWAY	hsa05200:Pathways in cancer	104	413	15.2047	9.84e-42	AXIN2
KEGG_PATHWAY	hsa05200:Pathways in cancer	104	413	15.2047	9.84e-42	DVL2
KEGG_PATHWAY	hsa05200:Pathways in cancer	104	413	15.2047	9.84e-42	BMP4
KEGG_PATHWAY	hsa05200:Pathways in cancer	104	413	15.2047	9.84e-42	BMP2
KEGG_PATHWAY	hsa05200:Pathways in cancer	104	413	15.2047	9.84e-42	MAP2K1
KEGG_PATHWAY	hsa05200:Pathways in cancer	104	413	15.2047	9.84e-42	MAP2K2
KEGG_PATHWAY	hsa05200:Pathways in cancer	104	413	15.2047	9.84e-42	SMAD4
KEGG_PATHWAY	hsa05200:Pathways in cancer	104	413	15.2047	9.84e-42	ITGA3
KEGG_PATHWAY	hsa05200:Pathways in cancer	104	413	15.2047	9.84e-42	HGF
KEGG_PATHWAY	hsa05200:Pathways in cancer	104	413	15.2047	9.84e-42	CDKN1A
KEGG_PATHWAY	hsa05200:Pathways in cancer	104	413	15.2047	9.84e-42	LAMA4
KEGG_PATHWAY	hsa05200:Pathways in cancer	104	413	15.2047	9.84e-42	CDKN1B
KEGG_PATHWAY	hsa05200:Pathways in cancer	104	413	15.2047	9.84e-42	HDAC1
KEGG_PATHWAY	hsa05200:Pathways in cancer	104	413	15.2047	9.84e-42	PLCG1
KEGG_PATHWAY	hsa05200:Pathways in cancer	104	413	15.2047	9.84e-42	LAMA5
KEGG_PATHWAY	hsa05200:Pathways in cancer	104	413	15.2047	9.84e-42	NTRK1
KEGG_PATHWAY	hsa05200:Pathways in cancer	104	413	15.2047	9.84e-42	IKBKG
KEGG_PATHWAY	hsa05200:Pathways in cancer	104	413	15.2047	9.84e-42	E2F1
KEGG_PATHWAY	hsa05200:Pathways in cancer	104	413	15.2047	9.84e-42	FGF5
KEGG_PATHWAY	hsa05200:Pathways in cancer	104	413	15.2047	9.84e-42	E2F2
KEGG_PATHWAY	hsa05200:Pathways in cancer	104	413	15.2047	9.84e-42	PPARD
KEGG_PATHWAY	hsa05200:Pathways in cancer	104	413	15.2047	9.84e-42	FGF7
KEGG_PATHWAY	hsa05200:Pathways in cancer	104	413	15.2047	9.84e-42	PPARG
KEGG_PATHWAY	hsa05200:Pathways in cancer	104	413	15.2047	9.84e-42	MITF
KEGG_PATHWAY	hsa05200:Pathways in cancer	104	413	15.2047	9.84e-42	NFKB1
KEGG_PATHWAY	hsa05200:Pathways in cancer	104	413	15.2047	9.84e-42	NFKB2
KEGG_PATHWAY	hsa05200:Pathways in cancer	104	413	15.2047	9.84e-42	GLI2
KEGG_PATHWAY	hsa05200:Pathways in cancer	104	413	15.2047	9.84e-42	GLI3
KEGG_PATHWAY	hsa05200:Pathways in cancer	104	413	15.2047	9.84e-42	PTEN
KEGG_PATHWAY	hsa05200:Pathways in cancer	104	413	15.2047	9.84e-42	EDNRA
KEGG_PATHWAY	hsa05200:Pathways in cancer	104	413	15.2047	9.84e-42	AKT1
KEGG_PATHWAY	hsa05200:Pathways in cancer	104	413	15.2047	9.84e-42	EDNRB
KEGG_PATHWAY	hsa05200:Pathways in cancer	104	413	15.2047	9.84e-42	CDC42
KEGG_PATHWAY	hsa05200:Pathways in cancer	104	413	15.2047	9.84e-42	TGFA
KEGG_PATHWAY	hsa05200:Pathways in cancer	104	413	15.2047	9.84e-42	MYC
KEGG_PATHWAY	hsa05200:Pathways in cancer	104	413	15.2047	9.84e-42	CHUK
KEGG_PATHWAY	hsa05200:Pathways in cancer	104	413	15.2047	9.84e-42	AKT2
KEGG_PATHWAY	hsa05200:Pathways in cancer	104	413	15.2047	9.84e-42	AR
KEGG_PATHWAY	hsa05200:Pathways in cancer	104	413	15.2047	9.84e-42	TP53
KEGG_PATHWAY	hsa05200:Pathways in cancer	104	413	15.2047	9.84e-42	LEF1
KEGG_PATHWAY	hsa05200:Pathways in cancer	104	413	15.2047	9.84e-42	SMO
KEGG_PATHWAY	hsa05200:Pathways in cancer	104	413	15.2047	9.84e-42	GNAQ
KEGG_PATHWAY	hsa05200:Pathways in cancer	104	413	15.2047	9.84e-42	KITLG
KEGG_PATHWAY	hsa05200:Pathways in cancer	104	413	15.2047	9.84e-42	CDH1
KEGG_PATHWAY	hsa05200:Pathways in cancer	104	413	15.2047	9.84e-42	KIT
KEGG_PATHWAY	hsa05200:Pathways in cancer	104	413	15.2047	9.84e-42	SUFU
KEGG_PATHWAY	hsa05200:Pathways in cancer	104	413	15.2047	9.84e-42	IGF1R
KEGG_PATHWAY	hsa05200:Pathways in cancer	104	413	15.2047	9.84e-42	SOS1
KEGG_PATHWAY	hsa05200:Pathways in cancer	104	413	15.2047	9.84e-42	BCL2
KEGG_PATHWAY	hsa05200:Pathways in cancer	104	413	15.2047	9.84e-42	APC
KEGG_PATHWAY	hsa05200:Pathways in cancer	104	413	15.2047	9.84e-42	CEBPA
KEGG_PATHWAY	hsa05200:Pathways in cancer	104	413	15.2047	9.84e-42	IL6
KEGG_PATHWAY	hsa05200:Pathways in cancer	104	413	15.2047	9.84e-42	VHL
KEGG_PATHWAY	hsa05200:Pathways in cancer	104	413	15.2047	9.84e-42	KLK3
KEGG_PATHWAY	hsa05200:Pathways in cancer	104	413	15.2047	9.84e-42	CBL
KEGG_PATHWAY	hsa05200:Pathways in cancer	104	413	15.2047	9.84e-42	FZD1
KEGG_PATHWAY	hsa05200:Pathways in cancer	104	413	15.2047	9.84e-42	RAF1
KEGG_PATHWAY	hsa05200:Pathways in cancer	104	413	15.2047	9.84e-42	IGF1
KEGG_PATHWAY	hsa05200:Pathways in cancer	104	413	15.2047	9.84e-42	FZD4
KEGG_PATHWAY	hsa05200:Pathways in cancer	104	413	15.2047	9.84e-42	FZD7
KEGG_PATHWAY	hsa05200:Pathways in cancer	104	413	15.2047	9.84e-42	STAT3
KEGG_PATHWAY	hsa05200:Pathways in cancer	104	413	15.2047	9.84e-42	FZD6
KEGG_PATHWAY	hsa05200:Pathways in cancer	104	413	15.2047	9.84e-42	JAK1
KEGG_PATHWAY	hsa05200:Pathways in cancer	104	413	15.2047	9.84e-42	PTCH1
KEGG_PATHWAY	hsa05200:Pathways in cancer	104	413	15.2047	9.84e-42	PTCH2
GOTERM_BP_DIRECT	GO:0045893~positive regulation of transcription_ DNA-templated	101	673	14.7661	2.28e-41	WNT3A
GOTERM_BP_DIRECT	GO:0045893~positive regulation of transcription_ DNA-templated	101	673	14.7661	2.28e-41	FGF10
GOTERM_BP_DIRECT	GO:0045893~positive regulation of transcription_ DNA-templated	101	673	14.7661	2.28e-41	TGFB1
GOTERM_BP_DIRECT	GO:0045893~positive regulation of transcription_ DNA-templated	101	673	14.7661	2.28e-41	SHH
GOTERM_BP_DIRECT	GO:0045893~positive regulation of transcription_ DNA-templated	101	673	14.7661	2.28e-41	CTNNB1
GOTERM_BP_DIRECT	GO:0045893~positive regulation of transcription_ DNA-templated	101	673	14.7661	2.28e-41	ZIC2
GOTERM_BP_DIRECT	GO:0045893~positive regulation of transcription_ DNA-templated	101	673	14.7661	2.28e-41	IL31RA
GOTERM_BP_DIRECT	GO:0045893~positive regulation of transcription_ DNA-templated	101	673	14.7661	2.28e-41	MAGED1
GOTERM_BP_DIRECT	GO:0045893~positive regulation of transcription_ DNA-templated	101	673	14.7661	2.28e-41	WNT1
GOTERM_BP_DIRECT	GO:0045893~positive regulation of transcription_ DNA-templated	101	673	14.7661	2.28e-41	CDKN2A
GOTERM_BP_DIRECT	GO:0045893~positive regulation of transcription_ DNA-templated	101	673	14.7661	2.28e-41	PICALM
GOTERM_BP_DIRECT	GO:0045893~positive regulation of transcription_ DNA-templated	101	673	14.7661	2.28e-41	GATA3
GOTERM_BP_DIRECT	GO:0045893~positive regulation of transcription_ DNA-templated	101	673	14.7661	2.28e-41	ILK
GOTERM_BP_DIRECT	GO:0045893~positive regulation of transcription_ DNA-templated	101	673	14.7661	2.28e-41	INSR
GOTERM_BP_DIRECT	GO:0045893~positive regulation of transcription_ DNA-templated	101	673	14.7661	2.28e-41	PCBD1
GOTERM_BP_DIRECT	GO:0045893~positive regulation of transcription_ DNA-templated	101	673	14.7661	2.28e-41	RELA
GOTERM_BP_DIRECT	GO:0045893~positive regulation of transcription_ DNA-templated	101	673	14.7661	2.28e-41	ARNTL
GOTERM_BP_DIRECT	GO:0045893~positive regulation of transcription_ DNA-templated	101	673	14.7661	2.28e-41	AHR
GOTERM_BP_DIRECT	GO:0045893~positive regulation of transcription_ DNA-templated	101	673	14.7661	2.28e-41	SMARCA5
GOTERM_BP_DIRECT	GO:0045893~positive regulation of transcription_ DNA-templated	101	673	14.7661	2.28e-41	TFAP2A
GOTERM_BP_DIRECT	GO:0045893~positive regulation of transcription_ DNA-templated	101	673	14.7661	2.28e-41	COL1A1
GOTERM_BP_DIRECT	GO:0045893~positive regulation of transcription_ DNA-templated	101	673	14.7661	2.28e-41	SMARCA2
GOTERM_BP_DIRECT	GO:0045893~positive regulation of transcription_ DNA-templated	101	673	14.7661	2.28e-41	TFE3
GOTERM_BP_DIRECT	GO:0045893~positive regulation of transcription_ DNA-templated	101	673	14.7661	2.28e-41	SOX2
GOTERM_BP_DIRECT	GO:0045893~positive regulation of transcription_ DNA-templated	101	673	14.7661	2.28e-41	TFEB
GOTERM_BP_DIRECT	GO:0045893~positive regulation of transcription_ DNA-templated	101	673	14.7661	2.28e-41	SOX9
GOTERM_BP_DIRECT	GO:0045893~positive regulation of transcription_ DNA-templated	101	673	14.7661	2.28e-41	SRC
GOTERM_BP_DIRECT	GO:0045893~positive regulation of transcription_ DNA-templated	101	673	14.7661	2.28e-41	TAL1
GOTERM_BP_DIRECT	GO:0045893~positive regulation of transcription_ DNA-templated	101	673	14.7661	2.28e-41	SRY
GOTERM_BP_DIRECT	GO:0045893~positive regulation of transcription_ DNA-templated	101	673	14.7661	2.28e-41	LHX2
GOTERM_BP_DIRECT	GO:0045893~positive regulation of transcription_ DNA-templated	101	673	14.7661	2.28e-41	NPM1
GOTERM_BP_DIRECT	GO:0045893~positive regulation of transcription_ DNA-templated	101	673	14.7661	2.28e-41	EGF
GOTERM_BP_DIRECT	GO:0045893~positive regulation of transcription_ DNA-templated	101	673	14.7661	2.28e-41	RUNX2
GOTERM_BP_DIRECT	GO:0045893~positive regulation of transcription_ DNA-templated	101	673	14.7661	2.28e-41	TCF3
GOTERM_BP_DIRECT	GO:0045893~positive regulation of transcription_ DNA-templated	101	673	14.7661	2.28e-41	RUNX3
GOTERM_BP_DIRECT	GO:0045893~positive regulation of transcription_ DNA-templated	101	673	14.7661	2.28e-41	DVL2
GOTERM_BP_DIRECT	GO:0045893~positive regulation of transcription_ DNA-templated	101	673	14.7661	2.28e-41	KLF5
GOTERM_BP_DIRECT	GO:0045893~positive regulation of transcription_ DNA-templated	101	673	14.7661	2.28e-41	BMP4
GOTERM_BP_DIRECT	GO:0045893~positive regulation of transcription_ DNA-templated	101	673	14.7661	2.28e-41	TAF4
GOTERM_BP_DIRECT	GO:0045893~positive regulation of transcription_ DNA-templated	101	673	14.7661	2.28e-41	BMP2
GOTERM_BP_DIRECT	GO:0045893~positive regulation of transcription_ DNA-templated	101	673	14.7661	2.28e-41	MAP2K1
GOTERM_BP_DIRECT	GO:0045893~positive regulation of transcription_ DNA-templated	101	673	14.7661	2.28e-41	MAP2K2
GOTERM_BP_DIRECT	GO:0045893~positive regulation of transcription_ DNA-templated	101	673	14.7661	2.28e-41	SMAD4
GOTERM_BP_DIRECT	GO:0045893~positive regulation of transcription_ DNA-templated	101	673	14.7661	2.28e-41	FOXP3
GOTERM_BP_DIRECT	GO:0045893~positive regulation of transcription_ DNA-templated	101	673	14.7661	2.28e-41	BRCA1
GOTERM_BP_DIRECT	GO:0045893~positive regulation of transcription_ DNA-templated	101	673	14.7661	2.28e-41	NOTCH1
GOTERM_BP_DIRECT	GO:0045893~positive regulation of transcription_ DNA-templated	101	673	14.7661	2.28e-41	ATF4
GOTERM_BP_DIRECT	GO:0045893~positive regulation of transcription_ DNA-templated	101	673	14.7661	2.28e-41	HDAC1
GOTERM_BP_DIRECT	GO:0045893~positive regulation of transcription_ DNA-templated	101	673	14.7661	2.28e-41	ETS1
GOTERM_BP_DIRECT	GO:0045893~positive regulation of transcription_ DNA-templated	101	673	14.7661	2.28e-41	ETS2
GOTERM_BP_DIRECT	GO:0045893~positive regulation of transcription_ DNA-templated	101	673	14.7661	2.28e-41	AIRE
GOTERM_BP_DIRECT	GO:0045893~positive regulation of transcription_ DNA-templated	101	673	14.7661	2.28e-41	BMP7
GOTERM_BP_DIRECT	GO:0045893~positive regulation of transcription_ DNA-templated	101	673	14.7661	2.28e-41	KLF4
GOTERM_BP_DIRECT	GO:0045893~positive regulation of transcription_ DNA-templated	101	673	14.7661	2.28e-41	E2F1
GOTERM_BP_DIRECT	GO:0045893~positive regulation of transcription_ DNA-templated	101	673	14.7661	2.28e-41	PPARA
GOTERM_BP_DIRECT	GO:0045893~positive regulation of transcription_ DNA-templated	101	673	14.7661	2.28e-41	PPARD
GOTERM_BP_DIRECT	GO:0045893~positive regulation of transcription_ DNA-templated	101	673	14.7661	2.28e-41	FGF7
GOTERM_BP_DIRECT	GO:0045893~positive regulation of transcription_ DNA-templated	101	673	14.7661	2.28e-41	PPARG
GOTERM_BP_DIRECT	GO:0045893~positive regulation of transcription_ DNA-templated	101	673	14.7661	2.28e-41	MITF
GOTERM_BP_DIRECT	GO:0045893~positive regulation of transcription_ DNA-templated	101	673	14.7661	2.28e-41	PAX6
GOTERM_BP_DIRECT	GO:0045893~positive regulation of transcription_ DNA-templated	101	673	14.7661	2.28e-41	TP63
GOTERM_BP_DIRECT	GO:0045893~positive regulation of transcription_ DNA-templated	101	673	14.7661	2.28e-41	NFKB1
GOTERM_BP_DIRECT	GO:0045893~positive regulation of transcription_ DNA-templated	101	673	14.7661	2.28e-41	PAX3
GOTERM_BP_DIRECT	GO:0045893~positive regulation of transcription_ DNA-templated	101	673	14.7661	2.28e-41	GLI2
GOTERM_BP_DIRECT	GO:0045893~positive regulation of transcription_ DNA-templated	101	673	14.7661	2.28e-41	GLI3
GOTERM_BP_DIRECT	GO:0045893~positive regulation of transcription_ DNA-templated	101	673	14.7661	2.28e-41	LGR4
GOTERM_BP_DIRECT	GO:0045893~positive regulation of transcription_ DNA-templated	101	673	14.7661	2.28e-41	SOX18
GOTERM_BP_DIRECT	GO:0045893~positive regulation of transcription_ DNA-templated	101	673	14.7661	2.28e-41	MYC
GOTERM_BP_DIRECT	GO:0045893~positive regulation of transcription_ DNA-templated	101	673	14.7661	2.28e-41	KDM7A
GOTERM_BP_DIRECT	GO:0045893~positive regulation of transcription_ DNA-templated	101	673	14.7661	2.28e-41	AR
GOTERM_BP_DIRECT	GO:0045893~positive regulation of transcription_ DNA-templated	101	673	14.7661	2.28e-41	TP53
GOTERM_BP_DIRECT	GO:0045893~positive regulation of transcription_ DNA-templated	101	673	14.7661	2.28e-41	LEF1
GOTERM_BP_DIRECT	GO:0045893~positive regulation of transcription_ DNA-templated	101	673	14.7661	2.28e-41	ESR2
GOTERM_BP_DIRECT	GO:0045893~positive regulation of transcription_ DNA-templated	101	673	14.7661	2.28e-41	CDK7
GOTERM_BP_DIRECT	GO:0045893~positive regulation of transcription_ DNA-templated	101	673	14.7661	2.28e-41	INHBA
GOTERM_BP_DIRECT	GO:0045893~positive regulation of transcription_ DNA-templated	101	673	14.7661	2.28e-41	PSEN1
GOTERM_BP_DIRECT	GO:0045893~positive regulation of transcription_ DNA-templated	101	673	14.7661	2.28e-41	NCOA3
GOTERM_BP_DIRECT	GO:0045893~positive regulation of transcription_ DNA-templated	101	673	14.7661	2.28e-41	NCOA6
GOTERM_BP_DIRECT	GO:0045893~positive regulation of transcription_ DNA-templated	101	673	14.7661	2.28e-41	CLOCK
GOTERM_BP_DIRECT	GO:0045893~positive regulation of transcription_ DNA-templated	101	673	14.7661	2.28e-41	ACVR1
GOTERM_BP_DIRECT	GO:0045893~positive regulation of transcription_ DNA-templated	101	673	14.7661	2.28e-41	MED1
GOTERM_BP_DIRECT	GO:0045893~positive regulation of transcription_ DNA-templated	101	673	14.7661	2.28e-41	TNF
GOTERM_BP_DIRECT	GO:0045893~positive regulation of transcription_ DNA-templated	101	673	14.7661	2.28e-41	KMT2A
GOTERM_BP_DIRECT	GO:0045893~positive regulation of transcription_ DNA-templated	101	673	14.7661	2.28e-41	CDH1
GOTERM_BP_DIRECT	GO:0045893~positive regulation of transcription_ DNA-templated	101	673	14.7661	2.28e-41	ZBTB17
GOTERM_BP_DIRECT	GO:0045893~positive regulation of transcription_ DNA-templated	101	673	14.7661	2.28e-41	TFAM
GOTERM_BP_DIRECT	GO:0045893~positive regulation of transcription_ DNA-templated	101	673	14.7661	2.28e-41	ERCC2
GOTERM_BP_DIRECT	GO:0045893~positive regulation of transcription_ DNA-templated	101	673	14.7661	2.28e-41	IL6
GOTERM_BP_DIRECT	GO:0045893~positive regulation of transcription_ DNA-templated	101	673	14.7661	2.28e-41	FOXL2
GOTERM_BP_DIRECT	GO:0045893~positive regulation of transcription_ DNA-templated	101	673	14.7661	2.28e-41	VHL
GOTERM_BP_DIRECT	GO:0045893~positive regulation of transcription_ DNA-templated	101	673	14.7661	2.28e-41	CREB1
GOTERM_BP_DIRECT	GO:0045893~positive regulation of transcription_ DNA-templated	101	673	14.7661	2.28e-41	FZD1
GOTERM_BP_DIRECT	GO:0045893~positive regulation of transcription_ DNA-templated	101	673	14.7661	2.28e-41	IGF1
GOTERM_BP_DIRECT	GO:0045893~positive regulation of transcription_ DNA-templated	101	673	14.7661	2.28e-41	FZD4
GOTERM_BP_DIRECT	GO:0045893~positive regulation of transcription_ DNA-templated	101	673	14.7661	2.28e-41	FZD7
GOTERM_BP_DIRECT	GO:0045893~positive regulation of transcription_ DNA-templated	101	673	14.7661	2.28e-41	STAT3
GOTERM_BP_DIRECT	GO:0045893~positive regulation of transcription_ DNA-templated	101	673	14.7661	2.28e-41	IRF6
GOTERM_BP_DIRECT	GO:0045893~positive regulation of transcription_ DNA-templated	101	673	14.7661	2.28e-41	FOXE1
GOTERM_BP_DIRECT	GO:0045893~positive regulation of transcription_ DNA-templated	101	673	14.7661	2.28e-41	LRP6
GOTERM_BP_DIRECT	GO:0045893~positive regulation of transcription_ DNA-templated	101	673	14.7661	2.28e-41	PTCH1
GOTERM_BP_DIRECT	GO:0045893~positive regulation of transcription_ DNA-templated	101	673	14.7661	2.28e-41	IRF4
GAD_DISEASE_CLASS	UNKNOWN	197	599	28.8012	6.05e-41	FHIT
GAD_DISEASE_CLASS	UNKNOWN	197	599	28.8012	6.05e-41	EDN3
GAD_DISEASE_CLASS	UNKNOWN	197	599	28.8012	6.05e-41	HRAS
GAD_DISEASE_CLASS	UNKNOWN	197	599	28.8012	6.05e-41	SHH
GAD_DISEASE_CLASS	UNKNOWN	197	599	28.8012	6.05e-41	AQP2
GAD_DISEASE_CLASS	UNKNOWN	197	599	28.8012	6.05e-41	CTNNB1
GAD_DISEASE_CLASS	UNKNOWN	197	599	28.8012	6.05e-41	BDNF
GAD_DISEASE_CLASS	UNKNOWN	197	599	28.8012	6.05e-41	MAP3K5
GAD_DISEASE_CLASS	UNKNOWN	197	599	28.8012	6.05e-41	MC1R
GAD_DISEASE_CLASS	UNKNOWN	197	599	28.8012	6.05e-41	CD44
GAD_DISEASE_CLASS	UNKNOWN	197	599	28.8012	6.05e-41	APOE
GAD_DISEASE_CLASS	UNKNOWN	197	599	28.8012	6.05e-41	HTRA1
GAD_DISEASE_CLASS	UNKNOWN	197	599	28.8012	6.05e-41	SERPINE1
GAD_DISEASE_CLASS	UNKNOWN	197	599	28.8012	6.05e-41	IFNG
GAD_DISEASE_CLASS	UNKNOWN	197	599	28.8012	6.05e-41	FAS
GAD_DISEASE_CLASS	UNKNOWN	197	599	28.8012	6.05e-41	POLG
GAD_DISEASE_CLASS	UNKNOWN	197	599	28.8012	6.05e-41	EFNB1
GAD_DISEASE_CLASS	UNKNOWN	197	599	28.8012	6.05e-41	FARP2
GAD_DISEASE_CLASS	UNKNOWN	197	599	28.8012	6.05e-41	ADAMTS9
GAD_DISEASE_CLASS	UNKNOWN	197	599	28.8012	6.05e-41	KRT19
GAD_DISEASE_CLASS	UNKNOWN	197	599	28.8012	6.05e-41	MSX1
GAD_DISEASE_CLASS	UNKNOWN	197	599	28.8012	6.05e-41	VEGFA
GAD_DISEASE_CLASS	UNKNOWN	197	599	28.8012	6.05e-41	RYR1
GAD_DISEASE_CLASS	UNKNOWN	197	599	28.8012	6.05e-41	PRODH
GAD_DISEASE_CLASS	UNKNOWN	197	599	28.8012	6.05e-41	ERBB2
GAD_DISEASE_CLASS	UNKNOWN	197	599	28.8012	6.05e-41	BDKRB2
GAD_DISEASE_CLASS	UNKNOWN	197	599	28.8012	6.05e-41	POMC
GAD_DISEASE_CLASS	UNKNOWN	197	599	28.8012	6.05e-41	ARG1
GAD_DISEASE_CLASS	UNKNOWN	197	599	28.8012	6.05e-41	SLC29A3
GAD_DISEASE_CLASS	UNKNOWN	197	599	28.8012	6.05e-41	KRAS
GAD_DISEASE_CLASS	UNKNOWN	197	599	28.8012	6.05e-41	INS
GAD_DISEASE_CLASS	UNKNOWN	197	599	28.8012	6.05e-41	RECQL4
GAD_DISEASE_CLASS	UNKNOWN	197	599	28.8012	6.05e-41	BMP4
GAD_DISEASE_CLASS	UNKNOWN	197	599	28.8012	6.05e-41	BMP2
GAD_DISEASE_CLASS	UNKNOWN	197	599	28.8012	6.05e-41	NTF4
GAD_DISEASE_CLASS	UNKNOWN	197	599	28.8012	6.05e-41	SMAD7
GAD_DISEASE_CLASS	UNKNOWN	197	599	28.8012	6.05e-41	SMAD4
GAD_DISEASE_CLASS	UNKNOWN	197	599	28.8012	6.05e-41	TREX1
GAD_DISEASE_CLASS	UNKNOWN	197	599	28.8012	6.05e-41	EN1
GAD_DISEASE_CLASS	UNKNOWN	197	599	28.8012	6.05e-41	HGF
GAD_DISEASE_CLASS	UNKNOWN	197	599	28.8012	6.05e-41	NTRK3
GAD_DISEASE_CLASS	UNKNOWN	197	599	28.8012	6.05e-41	NOTCH3
GAD_DISEASE_CLASS	UNKNOWN	197	599	28.8012	6.05e-41	NOTCH2
GAD_DISEASE_CLASS	UNKNOWN	197	599	28.8012	6.05e-41	NOTCH1
GAD_DISEASE_CLASS	UNKNOWN	197	599	28.8012	6.05e-41	BMP7
GAD_DISEASE_CLASS	UNKNOWN	197	599	28.8012	6.05e-41	RBPJ
GAD_DISEASE_CLASS	UNKNOWN	197	599	28.8012	6.05e-41	ASIP
GAD_DISEASE_CLASS	UNKNOWN	197	599	28.8012	6.05e-41	PPARA
GAD_DISEASE_CLASS	UNKNOWN	197	599	28.8012	6.05e-41	PPARD
GAD_DISEASE_CLASS	UNKNOWN	197	599	28.8012	6.05e-41	LDLR
GAD_DISEASE_CLASS	UNKNOWN	197	599	28.8012	6.05e-41	TRPV1
GAD_DISEASE_CLASS	UNKNOWN	197	599	28.8012	6.05e-41	PPARG
GAD_DISEASE_CLASS	UNKNOWN	197	599	28.8012	6.05e-41	GJA1
GAD_DISEASE_CLASS	UNKNOWN	197	599	28.8012	6.05e-41	NFKB1
GAD_DISEASE_CLASS	UNKNOWN	197	599	28.8012	6.05e-41	NFKB2
GAD_DISEASE_CLASS	UNKNOWN	197	599	28.8012	6.05e-41	GLI3
GAD_DISEASE_CLASS	UNKNOWN	197	599	28.8012	6.05e-41	EDNRA
GAD_DISEASE_CLASS	UNKNOWN	197	599	28.8012	6.05e-41	EDNRB
GAD_DISEASE_CLASS	UNKNOWN	197	599	28.8012	6.05e-41	TGFA
GAD_DISEASE_CLASS	UNKNOWN	197	599	28.8012	6.05e-41	COL11A1
GAD_DISEASE_CLASS	UNKNOWN	197	599	28.8012	6.05e-41	ICAM1
GAD_DISEASE_CLASS	UNKNOWN	197	599	28.8012	6.05e-41	NFKBIZ
GAD_DISEASE_CLASS	UNKNOWN	197	599	28.8012	6.05e-41	AR
GAD_DISEASE_CLASS	UNKNOWN	197	599	28.8012	6.05e-41	TP53
GAD_DISEASE_CLASS	UNKNOWN	197	599	28.8012	6.05e-41	SLC24A5
GAD_DISEASE_CLASS	UNKNOWN	197	599	28.8012	6.05e-41	HERC2
GAD_DISEASE_CLASS	UNKNOWN	197	599	28.8012	6.05e-41	MMP12
GAD_DISEASE_CLASS	UNKNOWN	197	599	28.8012	6.05e-41	FMN1
GAD_DISEASE_CLASS	UNKNOWN	197	599	28.8012	6.05e-41	CLOCK
GAD_DISEASE_CLASS	UNKNOWN	197	599	28.8012	6.05e-41	MED1
GAD_DISEASE_CLASS	UNKNOWN	197	599	28.8012	6.05e-41	SNAP29
GAD_DISEASE_CLASS	UNKNOWN	197	599	28.8012	6.05e-41	KIT
GAD_DISEASE_CLASS	UNKNOWN	197	599	28.8012	6.05e-41	TPCN2
GAD_DISEASE_CLASS	UNKNOWN	197	599	28.8012	6.05e-41	CYP27B1
GAD_DISEASE_CLASS	UNKNOWN	197	599	28.8012	6.05e-41	COL7A1
GAD_DISEASE_CLASS	UNKNOWN	197	599	28.8012	6.05e-41	SQSTM1
GAD_DISEASE_CLASS	UNKNOWN	197	599	28.8012	6.05e-41	BCL2
GAD_DISEASE_CLASS	UNKNOWN	197	599	28.8012	6.05e-41	SOS1
GAD_DISEASE_CLASS	UNKNOWN	197	599	28.8012	6.05e-41	PER2
GAD_DISEASE_CLASS	UNKNOWN	197	599	28.8012	6.05e-41	THBS1
GAD_DISEASE_CLASS	UNKNOWN	197	599	28.8012	6.05e-41	IL6
GAD_DISEASE_CLASS	UNKNOWN	197	599	28.8012	6.05e-41	FZD1
GAD_DISEASE_CLASS	UNKNOWN	197	599	28.8012	6.05e-41	LMNA
GAD_DISEASE_CLASS	UNKNOWN	197	599	28.8012	6.05e-41	GJB4
GAD_DISEASE_CLASS	UNKNOWN	197	599	28.8012	6.05e-41	IGF1
GAD_DISEASE_CLASS	UNKNOWN	197	599	28.8012	6.05e-41	GJB6
GAD_DISEASE_CLASS	UNKNOWN	197	599	28.8012	6.05e-41	FZD4
GAD_DISEASE_CLASS	UNKNOWN	197	599	28.8012	6.05e-41	TMPRSS6
GAD_DISEASE_CLASS	UNKNOWN	197	599	28.8012	6.05e-41	STAT3
GAD_DISEASE_CLASS	UNKNOWN	197	599	28.8012	6.05e-41	ABCC9
GAD_DISEASE_CLASS	UNKNOWN	197	599	28.8012	6.05e-41	DKK1
GAD_DISEASE_CLASS	UNKNOWN	197	599	28.8012	6.05e-41	LRP6
GAD_DISEASE_CLASS	UNKNOWN	197	599	28.8012	6.05e-41	FOXE1
GAD_DISEASE_CLASS	UNKNOWN	197	599	28.8012	6.05e-41	GFRA1
GAD_DISEASE_CLASS	UNKNOWN	197	599	28.8012	6.05e-41	PTCH1
GAD_DISEASE_CLASS	UNKNOWN	197	599	28.8012	6.05e-41	HTR2C
GAD_DISEASE_CLASS	UNKNOWN	197	599	28.8012	6.05e-41	IL2
GAD_DISEASE_CLASS	UNKNOWN	197	599	28.8012	6.05e-41	CASR
GAD_DISEASE_CLASS	UNKNOWN	197	599	28.8012	6.05e-41	MMP9
GAD_DISEASE_CLASS	UNKNOWN	197	599	28.8012	6.05e-41	IDE
GAD_DISEASE_CLASS	UNKNOWN	197	599	28.8012	6.05e-41	TLR4
GAD_DISEASE_CLASS	UNKNOWN	197	599	28.8012	6.05e-41	JAG1
GAD_DISEASE_CLASS	UNKNOWN	197	599	28.8012	6.05e-41	PDX1
GAD_DISEASE_CLASS	UNKNOWN	197	599	28.8012	6.05e-41	IL15
GAD_DISEASE_CLASS	UNKNOWN	197	599	28.8012	6.05e-41	TGFB1
GAD_DISEASE_CLASS	UNKNOWN	197	599	28.8012	6.05e-41	PRKAR2B
GAD_DISEASE_CLASS	UNKNOWN	197	599	28.8012	6.05e-41	CDKN2A
GAD_DISEASE_CLASS	UNKNOWN	197	599	28.8012	6.05e-41	GATA3
GAD_DISEASE_CLASS	UNKNOWN	197	599	28.8012	6.05e-41	LGI1
GAD_DISEASE_CLASS	UNKNOWN	197	599	28.8012	6.05e-41	INSR
GAD_DISEASE_CLASS	UNKNOWN	197	599	28.8012	6.05e-41	IL1A
GAD_DISEASE_CLASS	UNKNOWN	197	599	28.8012	6.05e-41	EGFR
GAD_DISEASE_CLASS	UNKNOWN	197	599	28.8012	6.05e-41	IRS2
GAD_DISEASE_CLASS	UNKNOWN	197	599	28.8012	6.05e-41	RELA
GAD_DISEASE_CLASS	UNKNOWN	197	599	28.8012	6.05e-41	OPHN1
GAD_DISEASE_CLASS	UNKNOWN	197	599	28.8012	6.05e-41	COL1A1
GAD_DISEASE_CLASS	UNKNOWN	197	599	28.8012	6.05e-41	LRRK2
GAD_DISEASE_CLASS	UNKNOWN	197	599	28.8012	6.05e-41	NGF
GAD_DISEASE_CLASS	UNKNOWN	197	599	28.8012	6.05e-41	FGFR2
GAD_DISEASE_CLASS	UNKNOWN	197	599	28.8012	6.05e-41	FGFR1
GAD_DISEASE_CLASS	UNKNOWN	197	599	28.8012	6.05e-41	DRD2
GAD_DISEASE_CLASS	UNKNOWN	197	599	28.8012	6.05e-41	SOX2
GAD_DISEASE_CLASS	UNKNOWN	197	599	28.8012	6.05e-41	PAH
GAD_DISEASE_CLASS	UNKNOWN	197	599	28.8012	6.05e-41	ITGB2
GAD_DISEASE_CLASS	UNKNOWN	197	599	28.8012	6.05e-41	ITGB1
GAD_DISEASE_CLASS	UNKNOWN	197	599	28.8012	6.05e-41	VDR
GAD_DISEASE_CLASS	UNKNOWN	197	599	28.8012	6.05e-41	CNR2
GAD_DISEASE_CLASS	UNKNOWN	197	599	28.8012	6.05e-41	AXIN2
GAD_DISEASE_CLASS	UNKNOWN	197	599	28.8012	6.05e-41	EGF
GAD_DISEASE_CLASS	UNKNOWN	197	599	28.8012	6.05e-41	RUNX2
GAD_DISEASE_CLASS	UNKNOWN	197	599	28.8012	6.05e-41	RUNX3
GAD_DISEASE_CLASS	UNKNOWN	197	599	28.8012	6.05e-41	CYP19A1
GAD_DISEASE_CLASS	UNKNOWN	197	599	28.8012	6.05e-41	FOXP3
GAD_DISEASE_CLASS	UNKNOWN	197	599	28.8012	6.05e-41	BRCA1
GAD_DISEASE_CLASS	UNKNOWN	197	599	28.8012	6.05e-41	ATP7A
GAD_DISEASE_CLASS	UNKNOWN	197	599	28.8012	6.05e-41	CDKN1A
GAD_DISEASE_CLASS	UNKNOWN	197	599	28.8012	6.05e-41	ATF4
GAD_DISEASE_CLASS	UNKNOWN	197	599	28.8012	6.05e-41	TNFSF11
GAD_DISEASE_CLASS	UNKNOWN	197	599	28.8012	6.05e-41	ATF3
GAD_DISEASE_CLASS	UNKNOWN	197	599	28.8012	6.05e-41	HDAC1
GAD_DISEASE_CLASS	UNKNOWN	197	599	28.8012	6.05e-41	FLG
GAD_DISEASE_CLASS	UNKNOWN	197	599	28.8012	6.05e-41	ATP7B
GAD_DISEASE_CLASS	UNKNOWN	197	599	28.8012	6.05e-41	SAT1
GAD_DISEASE_CLASS	UNKNOWN	197	599	28.8012	6.05e-41	SLC45A2
GAD_DISEASE_CLASS	UNKNOWN	197	599	28.8012	6.05e-41	HPS3
GAD_DISEASE_CLASS	UNKNOWN	197	599	28.8012	6.05e-41	HPS4
GAD_DISEASE_CLASS	UNKNOWN	197	599	28.8012	6.05e-41	HPS1
GAD_DISEASE_CLASS	UNKNOWN	197	599	28.8012	6.05e-41	LGR5
GAD_DISEASE_CLASS	UNKNOWN	197	599	28.8012	6.05e-41	SDC2
GAD_DISEASE_CLASS	UNKNOWN	197	599	28.8012	6.05e-41	AKT1
GAD_DISEASE_CLASS	UNKNOWN	197	599	28.8012	6.05e-41	HPSE
GAD_DISEASE_CLASS	UNKNOWN	197	599	28.8012	6.05e-41	TPP1
GAD_DISEASE_CLASS	UNKNOWN	197	599	28.8012	6.05e-41	SOX18
GAD_DISEASE_CLASS	UNKNOWN	197	599	28.8012	6.05e-41	ALX4
GAD_DISEASE_CLASS	UNKNOWN	197	599	28.8012	6.05e-41	CHUK
GAD_DISEASE_CLASS	UNKNOWN	197	599	28.8012	6.05e-41	OCA2
GAD_DISEASE_CLASS	UNKNOWN	197	599	28.8012	6.05e-41	TERT
GAD_DISEASE_CLASS	UNKNOWN	197	599	28.8012	6.05e-41	CYP11A1
GAD_DISEASE_CLASS	UNKNOWN	197	599	28.8012	6.05e-41	ESR2
GAD_DISEASE_CLASS	UNKNOWN	197	599	28.8012	6.05e-41	EDAR
GAD_DISEASE_CLASS	UNKNOWN	197	599	28.8012	6.05e-41	XPA
GAD_DISEASE_CLASS	UNKNOWN	197	599	28.8012	6.05e-41	CLDN1
GAD_DISEASE_CLASS	UNKNOWN	197	599	28.8012	6.05e-41	TNF
GAD_DISEASE_CLASS	UNKNOWN	197	599	28.8012	6.05e-41	RAG1
GAD_DISEASE_CLASS	UNKNOWN	197	599	28.8012	6.05e-41	ARHGAP35
GAD_DISEASE_CLASS	UNKNOWN	197	599	28.8012	6.05e-41	NR3C1
GAD_DISEASE_CLASS	UNKNOWN	197	599	28.8012	6.05e-41	RAG2
GAD_DISEASE_CLASS	UNKNOWN	197	599	28.8012	6.05e-41	DTNBP1
GAD_DISEASE_CLASS	UNKNOWN	197	599	28.8012	6.05e-41	DCT
GAD_DISEASE_CLASS	UNKNOWN	197	599	28.8012	6.05e-41	IGF1R
GAD_DISEASE_CLASS	UNKNOWN	197	599	28.8012	6.05e-41	MTHFR
GAD_DISEASE_CLASS	UNKNOWN	197	599	28.8012	6.05e-41	COL17A1
GAD_DISEASE_CLASS	UNKNOWN	197	599	28.8012	6.05e-41	KRT8
GAD_DISEASE_CLASS	UNKNOWN	197	599	28.8012	6.05e-41	TGM1
GAD_DISEASE_CLASS	UNKNOWN	197	599	28.8012	6.05e-41	ERCC2
GAD_DISEASE_CLASS	UNKNOWN	197	599	28.8012	6.05e-41	APC
GAD_DISEASE_CLASS	UNKNOWN	197	599	28.8012	6.05e-41	FOXL2
GAD_DISEASE_CLASS	UNKNOWN	197	599	28.8012	6.05e-41	PTPRD
GAD_DISEASE_CLASS	UNKNOWN	197	599	28.8012	6.05e-41	KL
GAD_DISEASE_CLASS	UNKNOWN	197	599	28.8012	6.05e-41	VHL
GAD_DISEASE_CLASS	UNKNOWN	197	599	28.8012	6.05e-41	KLK3
GAD_DISEASE_CLASS	UNKNOWN	197	599	28.8012	6.05e-41	CREB1
GAD_DISEASE_CLASS	UNKNOWN	197	599	28.8012	6.05e-41	FBN1
GAD_DISEASE_CLASS	UNKNOWN	197	599	28.8012	6.05e-41	RAF1
GAD_DISEASE_CLASS	UNKNOWN	197	599	28.8012	6.05e-41	PARK2
GAD_DISEASE_CLASS	UNKNOWN	197	599	28.8012	6.05e-41	SPARC
GAD_DISEASE_CLASS	UNKNOWN	197	599	28.8012	6.05e-41	ADIPOQ
GAD_DISEASE_CLASS	UNKNOWN	197	599	28.8012	6.05e-41	SMC3
GAD_DISEASE_CLASS	UNKNOWN	197	599	28.8012	6.05e-41	LEP
GAD_DISEASE_CLASS	UNKNOWN	197	599	28.8012	6.05e-41	ITPA
GAD_DISEASE_CLASS	UNKNOWN	197	599	28.8012	6.05e-41	IRF6
GAD_DISEASE_CLASS	UNKNOWN	197	599	28.8012	6.05e-41	JAK1
GAD_DISEASE_CLASS	UNKNOWN	197	599	28.8012	6.05e-41	DSC2
GAD_DISEASE_CLASS	UNKNOWN	197	599	28.8012	6.05e-41	IRF4
GAD_DISEASE_CLASS	UNKNOWN	197	599	28.8012	6.05e-41	IGFBP3
GAD_DISEASE_CLASS	UNKNOWN	197	599	28.8012	6.05e-41	BMPR1A
GAD_DISEASE_CLASS	UNKNOWN	197	599	28.8012	6.05e-41	CBS
GOTERM_BP_DIRECT	GO:0001942~hair follicle development	33	673	4.82456	1.99e-39	SOX21
GOTERM_BP_DIRECT	GO:0001942~hair follicle development	33	673	4.82456	1.99e-39	PDGFA
GOTERM_BP_DIRECT	GO:0001942~hair follicle development	33	673	4.82456	1.99e-39	DNASE1L2
GOTERM_BP_DIRECT	GO:0001942~hair follicle development	33	673	4.82456	1.99e-39	APCDD1
GOTERM_BP_DIRECT	GO:0001942~hair follicle development	33	673	4.82456	1.99e-39	SOX9
GOTERM_BP_DIRECT	GO:0001942~hair follicle development	33	673	4.82456	1.99e-39	LGR5
GOTERM_BP_DIRECT	GO:0001942~hair follicle development	33	673	4.82456	1.99e-39	LGR4
GOTERM_BP_DIRECT	GO:0001942~hair follicle development	33	673	4.82456	1.99e-39	FUZ
GOTERM_BP_DIRECT	GO:0001942~hair follicle development	33	673	4.82456	1.99e-39	TGFB2
GOTERM_BP_DIRECT	GO:0001942~hair follicle development	33	673	4.82456	1.99e-39	ACVR1B
GOTERM_BP_DIRECT	GO:0001942~hair follicle development	33	673	4.82456	1.99e-39	ZDHHC21
GOTERM_BP_DIRECT	GO:0001942~hair follicle development	33	673	4.82456	1.99e-39	LHX2
GOTERM_BP_DIRECT	GO:0001942~hair follicle development	33	673	4.82456	1.99e-39	SOS1
GOTERM_BP_DIRECT	GO:0001942~hair follicle development	33	673	4.82456	1.99e-39	TNFRSF19
GOTERM_BP_DIRECT	GO:0001942~hair follicle development	33	673	4.82456	1.99e-39	SOX18
GOTERM_BP_DIRECT	GO:0001942~hair follicle development	33	673	4.82456	1.99e-39	ALX4
GOTERM_BP_DIRECT	GO:0001942~hair follicle development	33	673	4.82456	1.99e-39	NSDHL
GOTERM_BP_DIRECT	GO:0001942~hair follicle development	33	673	4.82456	1.99e-39	EGFR
GOTERM_BP_DIRECT	GO:0001942~hair follicle development	33	673	4.82456	1.99e-39	WNT10A
GOTERM_BP_DIRECT	GO:0001942~hair follicle development	33	673	4.82456	1.99e-39	LDB1
GOTERM_BP_DIRECT	GO:0001942~hair follicle development	33	673	4.82456	1.99e-39	RELA
GOTERM_BP_DIRECT	GO:0001942~hair follicle development	33	673	4.82456	1.99e-39	AARS
GOTERM_BP_DIRECT	GO:0001942~hair follicle development	33	673	4.82456	1.99e-39	VANGL2
GOTERM_BP_DIRECT	GO:0001942~hair follicle development	33	673	4.82456	1.99e-39	FOXN1
GOTERM_BP_DIRECT	GO:0001942~hair follicle development	33	673	4.82456	1.99e-39	CELSR1
GOTERM_BP_DIRECT	GO:0001942~hair follicle development	33	673	4.82456	1.99e-39	EDAR
GOTERM_BP_DIRECT	GO:0001942~hair follicle development	33	673	4.82456	1.99e-39	FZD6
GOTERM_BP_DIRECT	GO:0001942~hair follicle development	33	673	4.82456	1.99e-39	INHBA
GOTERM_BP_DIRECT	GO:0001942~hair follicle development	33	673	4.82456	1.99e-39	DSG4
GOTERM_BP_DIRECT	GO:0001942~hair follicle development	33	673	4.82456	1.99e-39	DKK1
GOTERM_BP_DIRECT	GO:0001942~hair follicle development	33	673	4.82456	1.99e-39	LAMA5
GOTERM_BP_DIRECT	GO:0001942~hair follicle development	33	673	4.82456	1.99e-39	HOXC13
GOTERM_BP_DIRECT	GO:0001942~hair follicle development	33	673	4.82456	1.99e-39	LRP4
GAD_DISEASE_CLASS	CANCER	292	599	42.6901	5.73e-39	FHIT
GAD_DISEASE_CLASS	CANCER	292	599	42.6901	5.73e-39	CDX1
GAD_DISEASE_CLASS	CANCER	292	599	42.6901	5.73e-39	HRAS
GAD_DISEASE_CLASS	CANCER	292	599	42.6901	5.73e-39	LTBP1
GAD_DISEASE_CLASS	CANCER	292	599	42.6901	5.73e-39	STAR
GAD_DISEASE_CLASS	CANCER	292	599	42.6901	5.73e-39	STAT5B
GAD_DISEASE_CLASS	CANCER	292	599	42.6901	5.73e-39	FST
GAD_DISEASE_CLASS	CANCER	292	599	42.6901	5.73e-39	L1CAM
GAD_DISEASE_CLASS	CANCER	292	599	42.6901	5.73e-39	GGT1
GAD_DISEASE_CLASS	CANCER	292	599	42.6901	5.73e-39	SHH
GAD_DISEASE_CLASS	CANCER	292	599	42.6901	5.73e-39	CTNNB1
GAD_DISEASE_CLASS	CANCER	292	599	42.6901	5.73e-39	MAGED1
GAD_DISEASE_CLASS	CANCER	292	599	42.6901	5.73e-39	CD44
GAD_DISEASE_CLASS	CANCER	292	599	42.6901	5.73e-39	MC1R
GAD_DISEASE_CLASS	CANCER	292	599	42.6901	5.73e-39	APOE
GAD_DISEASE_CLASS	CANCER	292	599	42.6901	5.73e-39	SERPINE1
GAD_DISEASE_CLASS	CANCER	292	599	42.6901	5.73e-39	IFNG
GAD_DISEASE_CLASS	CANCER	292	599	42.6901	5.73e-39	FAS
GAD_DISEASE_CLASS	CANCER	292	599	42.6901	5.73e-39	FTL
GAD_DISEASE_CLASS	CANCER	292	599	42.6901	5.73e-39	RXRB
GAD_DISEASE_CLASS	CANCER	292	599	42.6901	5.73e-39	POLG
GAD_DISEASE_CLASS	CANCER	292	599	42.6901	5.73e-39	RXRA
GAD_DISEASE_CLASS	CANCER	292	599	42.6901	5.73e-39	FARP2
GAD_DISEASE_CLASS	CANCER	292	599	42.6901	5.73e-39	MSX1
GAD_DISEASE_CLASS	CANCER	292	599	42.6901	5.73e-39	MAD2L1
GAD_DISEASE_CLASS	CANCER	292	599	42.6901	5.73e-39	RCC2
GAD_DISEASE_CLASS	CANCER	292	599	42.6901	5.73e-39	CD34
GAD_DISEASE_CLASS	CANCER	292	599	42.6901	5.73e-39	ST14
GAD_DISEASE_CLASS	CANCER	292	599	42.6901	5.73e-39	VEGFA
GAD_DISEASE_CLASS	CANCER	292	599	42.6901	5.73e-39	RYR1
GAD_DISEASE_CLASS	CANCER	292	599	42.6901	5.73e-39	PLA2G2A
GAD_DISEASE_CLASS	CANCER	292	599	42.6901	5.73e-39	MAPK9
GAD_DISEASE_CLASS	CANCER	292	599	42.6901	5.73e-39	MAPK8
GAD_DISEASE_CLASS	CANCER	292	599	42.6901	5.73e-39	ERBB2
GAD_DISEASE_CLASS	CANCER	292	599	42.6901	5.73e-39	ACP2
GAD_DISEASE_CLASS	CANCER	292	599	42.6901	5.73e-39	BCL2L1
GAD_DISEASE_CLASS	CANCER	292	599	42.6901	5.73e-39	POMC
GAD_DISEASE_CLASS	CANCER	292	599	42.6901	5.73e-39	TAL1
GAD_DISEASE_CLASS	CANCER	292	599	42.6901	5.73e-39	ARG1
GAD_DISEASE_CLASS	CANCER	292	599	42.6901	5.73e-39	SLC29A3
GAD_DISEASE_CLASS	CANCER	292	599	42.6901	5.73e-39	KRAS
GAD_DISEASE_CLASS	CANCER	292	599	42.6901	5.73e-39	ACD
GAD_DISEASE_CLASS	CANCER	292	599	42.6901	5.73e-39	INS
GAD_DISEASE_CLASS	CANCER	292	599	42.6901	5.73e-39	STX17
GAD_DISEASE_CLASS	CANCER	292	599	42.6901	5.73e-39	RAC1
GAD_DISEASE_CLASS	CANCER	292	599	42.6901	5.73e-39	KLF5
GAD_DISEASE_CLASS	CANCER	292	599	42.6901	5.73e-39	BMP4
GAD_DISEASE_CLASS	CANCER	292	599	42.6901	5.73e-39	RECQL4
GAD_DISEASE_CLASS	CANCER	292	599	42.6901	5.73e-39	BMP2
GAD_DISEASE_CLASS	CANCER	292	599	42.6901	5.73e-39	MAP2K1
GAD_DISEASE_CLASS	CANCER	292	599	42.6901	5.73e-39	MAP2K2
GAD_DISEASE_CLASS	CANCER	292	599	42.6901	5.73e-39	SMAD7
GAD_DISEASE_CLASS	CANCER	292	599	42.6901	5.73e-39	MCAT
GAD_DISEASE_CLASS	CANCER	292	599	42.6901	5.73e-39	PMEL
GAD_DISEASE_CLASS	CANCER	292	599	42.6901	5.73e-39	SMAD4
GAD_DISEASE_CLASS	CANCER	292	599	42.6901	5.73e-39	TREX1
GAD_DISEASE_CLASS	CANCER	292	599	42.6901	5.73e-39	CDC20
GAD_DISEASE_CLASS	CANCER	292	599	42.6901	5.73e-39	ATR
GAD_DISEASE_CLASS	CANCER	292	599	42.6901	5.73e-39	HGF
GAD_DISEASE_CLASS	CANCER	292	599	42.6901	5.73e-39	NOTCH3
GAD_DISEASE_CLASS	CANCER	292	599	42.6901	5.73e-39	NTRK3
GAD_DISEASE_CLASS	CANCER	292	599	42.6901	5.73e-39	NOTCH2
GAD_DISEASE_CLASS	CANCER	292	599	42.6901	5.73e-39	NOTCH1
GAD_DISEASE_CLASS	CANCER	292	599	42.6901	5.73e-39	LAMA5
GAD_DISEASE_CLASS	CANCER	292	599	42.6901	5.73e-39	TRPS1
GAD_DISEASE_CLASS	CANCER	292	599	42.6901	5.73e-39	NTRK1
GAD_DISEASE_CLASS	CANCER	292	599	42.6901	5.73e-39	AIRE
GAD_DISEASE_CLASS	CANCER	292	599	42.6901	5.73e-39	AREG
GAD_DISEASE_CLASS	CANCER	292	599	42.6901	5.73e-39	ASIP
GAD_DISEASE_CLASS	CANCER	292	599	42.6901	5.73e-39	FGF5
GAD_DISEASE_CLASS	CANCER	292	599	42.6901	5.73e-39	PPARA
GAD_DISEASE_CLASS	CANCER	292	599	42.6901	5.73e-39	PPARD
GAD_DISEASE_CLASS	CANCER	292	599	42.6901	5.73e-39	LDLR
GAD_DISEASE_CLASS	CANCER	292	599	42.6901	5.73e-39	EZH1
GAD_DISEASE_CLASS	CANCER	292	599	42.6901	5.73e-39	MITF
GAD_DISEASE_CLASS	CANCER	292	599	42.6901	5.73e-39	PPARG
GAD_DISEASE_CLASS	CANCER	292	599	42.6901	5.73e-39	EZH2
GAD_DISEASE_CLASS	CANCER	292	599	42.6901	5.73e-39	TP63
GAD_DISEASE_CLASS	CANCER	292	599	42.6901	5.73e-39	NFKB1
GAD_DISEASE_CLASS	CANCER	292	599	42.6901	5.73e-39	NFKB2
GAD_DISEASE_CLASS	CANCER	292	599	42.6901	5.73e-39	GLI2
GAD_DISEASE_CLASS	CANCER	292	599	42.6901	5.73e-39	GLI3
GAD_DISEASE_CLASS	CANCER	292	599	42.6901	5.73e-39	PTEN
GAD_DISEASE_CLASS	CANCER	292	599	42.6901	5.73e-39	FANCL
GAD_DISEASE_CLASS	CANCER	292	599	42.6901	5.73e-39	EDNRB
GAD_DISEASE_CLASS	CANCER	292	599	42.6901	5.73e-39	TYR
GAD_DISEASE_CLASS	CANCER	292	599	42.6901	5.73e-39	PDPK1
GAD_DISEASE_CLASS	CANCER	292	599	42.6901	5.73e-39	MGRN1
GAD_DISEASE_CLASS	CANCER	292	599	42.6901	5.73e-39	SLC24A4
GAD_DISEASE_CLASS	CANCER	292	599	42.6901	5.73e-39	SHARPIN
GAD_DISEASE_CLASS	CANCER	292	599	42.6901	5.73e-39	EPG5
GAD_DISEASE_CLASS	CANCER	292	599	42.6901	5.73e-39	ALOX12B
GAD_DISEASE_CLASS	CANCER	292	599	42.6901	5.73e-39	TGFA
GAD_DISEASE_CLASS	CANCER	292	599	42.6901	5.73e-39	BHLHE41
GAD_DISEASE_CLASS	CANCER	292	599	42.6901	5.73e-39	PIEZO2
GAD_DISEASE_CLASS	CANCER	292	599	42.6901	5.73e-39	COL11A1
GAD_DISEASE_CLASS	CANCER	292	599	42.6901	5.73e-39	MYC
GAD_DISEASE_CLASS	CANCER	292	599	42.6901	5.73e-39	AP3B1
GAD_DISEASE_CLASS	CANCER	292	599	42.6901	5.73e-39	ICAM1
GAD_DISEASE_CLASS	CANCER	292	599	42.6901	5.73e-39	NFKBIZ
GAD_DISEASE_CLASS	CANCER	292	599	42.6901	5.73e-39	AR
GAD_DISEASE_CLASS	CANCER	292	599	42.6901	5.73e-39	AIFM1
GAD_DISEASE_CLASS	CANCER	292	599	42.6901	5.73e-39	SLC24A5
GAD_DISEASE_CLASS	CANCER	292	599	42.6901	5.73e-39	TP53
GAD_DISEASE_CLASS	CANCER	292	599	42.6901	5.73e-39	HERC2
GAD_DISEASE_CLASS	CANCER	292	599	42.6901	5.73e-39	MMP14
GAD_DISEASE_CLASS	CANCER	292	599	42.6901	5.73e-39	MMP12
GAD_DISEASE_CLASS	CANCER	292	599	42.6901	5.73e-39	FMN1
GAD_DISEASE_CLASS	CANCER	292	599	42.6901	5.73e-39	INHBA
GAD_DISEASE_CLASS	CANCER	292	599	42.6901	5.73e-39	GNAQ
GAD_DISEASE_CLASS	CANCER	292	599	42.6901	5.73e-39	ADAM17
GAD_DISEASE_CLASS	CANCER	292	599	42.6901	5.73e-39	FCRLA
GAD_DISEASE_CLASS	CANCER	292	599	42.6901	5.73e-39	CLOCK
GAD_DISEASE_CLASS	CANCER	292	599	42.6901	5.73e-39	MED1
GAD_DISEASE_CLASS	CANCER	292	599	42.6901	5.73e-39	MYO5A
GAD_DISEASE_CLASS	CANCER	292	599	42.6901	5.73e-39	KIT
GAD_DISEASE_CLASS	CANCER	292	599	42.6901	5.73e-39	SFN
GAD_DISEASE_CLASS	CANCER	292	599	42.6901	5.73e-39	SUFU
GAD_DISEASE_CLASS	CANCER	292	599	42.6901	5.73e-39	TPCN2
GAD_DISEASE_CLASS	CANCER	292	599	42.6901	5.73e-39	POLR2A
GAD_DISEASE_CLASS	CANCER	292	599	42.6901	5.73e-39	CYP27B1
GAD_DISEASE_CLASS	CANCER	292	599	42.6901	5.73e-39	BCL2
GAD_DISEASE_CLASS	CANCER	292	599	42.6901	5.73e-39	SOS1
GAD_DISEASE_CLASS	CANCER	292	599	42.6901	5.73e-39	PER2
GAD_DISEASE_CLASS	CANCER	292	599	42.6901	5.73e-39	AGO1
GAD_DISEASE_CLASS	CANCER	292	599	42.6901	5.73e-39	AGO2
GAD_DISEASE_CLASS	CANCER	292	599	42.6901	5.73e-39	THBS1
GAD_DISEASE_CLASS	CANCER	292	599	42.6901	5.73e-39	IL6
GAD_DISEASE_CLASS	CANCER	292	599	42.6901	5.73e-39	ATRN
GAD_DISEASE_CLASS	CANCER	292	599	42.6901	5.73e-39	FZD1
GAD_DISEASE_CLASS	CANCER	292	599	42.6901	5.73e-39	IGF1
GAD_DISEASE_CLASS	CANCER	292	599	42.6901	5.73e-39	ITPR3
GAD_DISEASE_CLASS	CANCER	292	599	42.6901	5.73e-39	TMPRSS6
GAD_DISEASE_CLASS	CANCER	292	599	42.6901	5.73e-39	FZD4
GAD_DISEASE_CLASS	CANCER	292	599	42.6901	5.73e-39	STAT3
GAD_DISEASE_CLASS	CANCER	292	599	42.6901	5.73e-39	FZD7
GAD_DISEASE_CLASS	CANCER	292	599	42.6901	5.73e-39	DKK4
GAD_DISEASE_CLASS	CANCER	292	599	42.6901	5.73e-39	DKK2
GAD_DISEASE_CLASS	CANCER	292	599	42.6901	5.73e-39	DKK1
GAD_DISEASE_CLASS	CANCER	292	599	42.6901	5.73e-39	FOXE1
GAD_DISEASE_CLASS	CANCER	292	599	42.6901	5.73e-39	LRP6
GAD_DISEASE_CLASS	CANCER	292	599	42.6901	5.73e-39	GFRA1
GAD_DISEASE_CLASS	CANCER	292	599	42.6901	5.73e-39	PTCH1
GAD_DISEASE_CLASS	CANCER	292	599	42.6901	5.73e-39	PTCH2
GAD_DISEASE_CLASS	CANCER	292	599	42.6901	5.73e-39	GFRA2
GAD_DISEASE_CLASS	CANCER	292	599	42.6901	5.73e-39	LRP4
GAD_DISEASE_CLASS	CANCER	292	599	42.6901	5.73e-39	IL2
GAD_DISEASE_CLASS	CANCER	292	599	42.6901	5.73e-39	CASR
GAD_DISEASE_CLASS	CANCER	292	599	42.6901	5.73e-39	MMP9
GAD_DISEASE_CLASS	CANCER	292	599	42.6901	5.73e-39	GNA11
GAD_DISEASE_CLASS	CANCER	292	599	42.6901	5.73e-39	FGF10
GAD_DISEASE_CLASS	CANCER	292	599	42.6901	5.73e-39	TLR4
GAD_DISEASE_CLASS	CANCER	292	599	42.6901	5.73e-39	JAG1
GAD_DISEASE_CLASS	CANCER	292	599	42.6901	5.73e-39	IL15
GAD_DISEASE_CLASS	CANCER	292	599	42.6901	5.73e-39	TGFB1
GAD_DISEASE_CLASS	CANCER	292	599	42.6901	5.73e-39	IL31RA
GAD_DISEASE_CLASS	CANCER	292	599	42.6901	5.73e-39	TGFB2
GAD_DISEASE_CLASS	CANCER	292	599	42.6901	5.73e-39	CDKN2A
GAD_DISEASE_CLASS	CANCER	292	599	42.6901	5.73e-39	GATA3
GAD_DISEASE_CLASS	CANCER	292	599	42.6901	5.73e-39	INSR
GAD_DISEASE_CLASS	CANCER	292	599	42.6901	5.73e-39	IL1A
GAD_DISEASE_CLASS	CANCER	292	599	42.6901	5.73e-39	EGFR
GAD_DISEASE_CLASS	CANCER	292	599	42.6901	5.73e-39	IRS2
GAD_DISEASE_CLASS	CANCER	292	599	42.6901	5.73e-39	RBL2
GAD_DISEASE_CLASS	CANCER	292	599	42.6901	5.73e-39	RELA
GAD_DISEASE_CLASS	CANCER	292	599	42.6901	5.73e-39	RBL1
GAD_DISEASE_CLASS	CANCER	292	599	42.6901	5.73e-39	RELB
GAD_DISEASE_CLASS	CANCER	292	599	42.6901	5.73e-39	FOXN1
GAD_DISEASE_CLASS	CANCER	292	599	42.6901	5.73e-39	HES7
GAD_DISEASE_CLASS	CANCER	292	599	42.6901	5.73e-39	ARNTL
GAD_DISEASE_CLASS	CANCER	292	599	42.6901	5.73e-39	AHR
GAD_DISEASE_CLASS	CANCER	292	599	42.6901	5.73e-39	PTHLH
GAD_DISEASE_CLASS	CANCER	292	599	42.6901	5.73e-39	RAD18
GAD_DISEASE_CLASS	CANCER	292	599	42.6901	5.73e-39	COL1A1
GAD_DISEASE_CLASS	CANCER	292	599	42.6901	5.73e-39	LRRK2
GAD_DISEASE_CLASS	CANCER	292	599	42.6901	5.73e-39	SMARCA2
GAD_DISEASE_CLASS	CANCER	292	599	42.6901	5.73e-39	FGFR2
GAD_DISEASE_CLASS	CANCER	292	599	42.6901	5.73e-39	FGFR1
GAD_DISEASE_CLASS	CANCER	292	599	42.6901	5.73e-39	DRD2
GAD_DISEASE_CLASS	CANCER	292	599	42.6901	5.73e-39	ITGB4
GAD_DISEASE_CLASS	CANCER	292	599	42.6901	5.73e-39	APOC1
GAD_DISEASE_CLASS	CANCER	292	599	42.6901	5.73e-39	TCL1A
GAD_DISEASE_CLASS	CANCER	292	599	42.6901	5.73e-39	CERS4
GAD_DISEASE_CLASS	CANCER	292	599	42.6901	5.73e-39	ITGB2
GAD_DISEASE_CLASS	CANCER	292	599	42.6901	5.73e-39	PAH
GAD_DISEASE_CLASS	CANCER	292	599	42.6901	5.73e-39	SOX9
GAD_DISEASE_CLASS	CANCER	292	599	42.6901	5.73e-39	ITGB1
GAD_DISEASE_CLASS	CANCER	292	599	42.6901	5.73e-39	SRC
GAD_DISEASE_CLASS	CANCER	292	599	42.6901	5.73e-39	ABCA5
GAD_DISEASE_CLASS	CANCER	292	599	42.6901	5.73e-39	VDR
GAD_DISEASE_CLASS	CANCER	292	599	42.6901	5.73e-39	FOXQ1
GAD_DISEASE_CLASS	CANCER	292	599	42.6901	5.73e-39	BLOC1S4
GAD_DISEASE_CLASS	CANCER	292	599	42.6901	5.73e-39	PTK2
GAD_DISEASE_CLASS	CANCER	292	599	42.6901	5.73e-39	OVOL1
GAD_DISEASE_CLASS	CANCER	292	599	42.6901	5.73e-39	NPM1
GAD_DISEASE_CLASS	CANCER	292	599	42.6901	5.73e-39	SLC30A4
GAD_DISEASE_CLASS	CANCER	292	599	42.6901	5.73e-39	TRAF6
GAD_DISEASE_CLASS	CANCER	292	599	42.6901	5.73e-39	EGF
GAD_DISEASE_CLASS	CANCER	292	599	42.6901	5.73e-39	AXIN2
GAD_DISEASE_CLASS	CANCER	292	599	42.6901	5.73e-39	HELLS
GAD_DISEASE_CLASS	CANCER	292	599	42.6901	5.73e-39	RUNX3
GAD_DISEASE_CLASS	CANCER	292	599	42.6901	5.73e-39	CYP19A1
GAD_DISEASE_CLASS	CANCER	292	599	42.6901	5.73e-39	MAFB
GAD_DISEASE_CLASS	CANCER	292	599	42.6901	5.73e-39	ITGA3
GAD_DISEASE_CLASS	CANCER	292	599	42.6901	5.73e-39	WRN
GAD_DISEASE_CLASS	CANCER	292	599	42.6901	5.73e-39	FOXP3
GAD_DISEASE_CLASS	CANCER	292	599	42.6901	5.73e-39	BRCA1
GAD_DISEASE_CLASS	CANCER	292	599	42.6901	5.73e-39	CDKN1A
GAD_DISEASE_CLASS	CANCER	292	599	42.6901	5.73e-39	CDKN1B
GAD_DISEASE_CLASS	CANCER	292	599	42.6901	5.73e-39	HDAC1
GAD_DISEASE_CLASS	CANCER	292	599	42.6901	5.73e-39	DNMT1
GAD_DISEASE_CLASS	CANCER	292	599	42.6901	5.73e-39	SAT1
GAD_DISEASE_CLASS	CANCER	292	599	42.6901	5.73e-39	E2F1
GAD_DISEASE_CLASS	CANCER	292	599	42.6901	5.73e-39	SLC45A2
GAD_DISEASE_CLASS	CANCER	292	599	42.6901	5.73e-39	E2F2
GAD_DISEASE_CLASS	CANCER	292	599	42.6901	5.73e-39	NRG3
GAD_DISEASE_CLASS	CANCER	292	599	42.6901	5.73e-39	MLPH
GAD_DISEASE_CLASS	CANCER	292	599	42.6901	5.73e-39	DICER1
GAD_DISEASE_CLASS	CANCER	292	599	42.6901	5.73e-39	HPS1
GAD_DISEASE_CLASS	CANCER	292	599	42.6901	5.73e-39	PAX3
GAD_DISEASE_CLASS	CANCER	292	599	42.6901	5.73e-39	UQCRFS1
GAD_DISEASE_CLASS	CANCER	292	599	42.6901	5.73e-39	AKT1
GAD_DISEASE_CLASS	CANCER	292	599	42.6901	5.73e-39	ACVR1B
GAD_DISEASE_CLASS	CANCER	292	599	42.6901	5.73e-39	AKR1C2
GAD_DISEASE_CLASS	CANCER	292	599	42.6901	5.73e-39	NDUFS4
GAD_DISEASE_CLASS	CANCER	292	599	42.6901	5.73e-39	HPSE
GAD_DISEASE_CLASS	CANCER	292	599	42.6901	5.73e-39	MLANA
GAD_DISEASE_CLASS	CANCER	292	599	42.6901	5.73e-39	CHUK
GAD_DISEASE_CLASS	CANCER	292	599	42.6901	5.73e-39	OCA2
GAD_DISEASE_CLASS	CANCER	292	599	42.6901	5.73e-39	TERT
GAD_DISEASE_CLASS	CANCER	292	599	42.6901	5.73e-39	AKT2
GAD_DISEASE_CLASS	CANCER	292	599	42.6901	5.73e-39	SOX10
GAD_DISEASE_CLASS	CANCER	292	599	42.6901	5.73e-39	CYP11A1
GAD_DISEASE_CLASS	CANCER	292	599	42.6901	5.73e-39	SPINT1
GAD_DISEASE_CLASS	CANCER	292	599	42.6901	5.73e-39	CDK7
GAD_DISEASE_CLASS	CANCER	292	599	42.6901	5.73e-39	MCM2
GAD_DISEASE_CLASS	CANCER	292	599	42.6901	5.73e-39	ESR2
GAD_DISEASE_CLASS	CANCER	292	599	42.6901	5.73e-39	SMO
GAD_DISEASE_CLASS	CANCER	292	599	42.6901	5.73e-39	XPA
GAD_DISEASE_CLASS	CANCER	292	599	42.6901	5.73e-39	MAN2A1
GAD_DISEASE_CLASS	CANCER	292	599	42.6901	5.73e-39	NCOA3
GAD_DISEASE_CLASS	CANCER	292	599	42.6901	5.73e-39	NCOA6
GAD_DISEASE_CLASS	CANCER	292	599	42.6901	5.73e-39	CTSD
GAD_DISEASE_CLASS	CANCER	292	599	42.6901	5.73e-39	ACVR1
GAD_DISEASE_CLASS	CANCER	292	599	42.6901	5.73e-39	TYRP1
GAD_DISEASE_CLASS	CANCER	292	599	42.6901	5.73e-39	TNF
GAD_DISEASE_CLASS	CANCER	292	599	42.6901	5.73e-39	KMT2A
GAD_DISEASE_CLASS	CANCER	292	599	42.6901	5.73e-39	RAG1
GAD_DISEASE_CLASS	CANCER	292	599	42.6901	5.73e-39	KITLG
GAD_DISEASE_CLASS	CANCER	292	599	42.6901	5.73e-39	PRKDC
GAD_DISEASE_CLASS	CANCER	292	599	42.6901	5.73e-39	CDH1
GAD_DISEASE_CLASS	CANCER	292	599	42.6901	5.73e-39	NR3C1
GAD_DISEASE_CLASS	CANCER	292	599	42.6901	5.73e-39	RAG2
GAD_DISEASE_CLASS	CANCER	292	599	42.6901	5.73e-39	CDH3
GAD_DISEASE_CLASS	CANCER	292	599	42.6901	5.73e-39	DROSHA
GAD_DISEASE_CLASS	CANCER	292	599	42.6901	5.73e-39	RACK1
GAD_DISEASE_CLASS	CANCER	292	599	42.6901	5.73e-39	IGF1R
GAD_DISEASE_CLASS	CANCER	292	599	42.6901	5.73e-39	MTHFR
GAD_DISEASE_CLASS	CANCER	292	599	42.6901	5.73e-39	SMOC1
GAD_DISEASE_CLASS	CANCER	292	599	42.6901	5.73e-39	TGM1
GAD_DISEASE_CLASS	CANCER	292	599	42.6901	5.73e-39	TNFRSF19
GAD_DISEASE_CLASS	CANCER	292	599	42.6901	5.73e-39	SCG5
GAD_DISEASE_CLASS	CANCER	292	599	42.6901	5.73e-39	APC
GAD_DISEASE_CLASS	CANCER	292	599	42.6901	5.73e-39	ERCC2
GAD_DISEASE_CLASS	CANCER	292	599	42.6901	5.73e-39	TERF1
GAD_DISEASE_CLASS	CANCER	292	599	42.6901	5.73e-39	CEBPA
GAD_DISEASE_CLASS	CANCER	292	599	42.6901	5.73e-39	PTPRD
GAD_DISEASE_CLASS	CANCER	292	599	42.6901	5.73e-39	FOXL2
GAD_DISEASE_CLASS	CANCER	292	599	42.6901	5.73e-39	IL2RB
GAD_DISEASE_CLASS	CANCER	292	599	42.6901	5.73e-39	GSTA4
GAD_DISEASE_CLASS	CANCER	292	599	42.6901	5.73e-39	KLK3
GAD_DISEASE_CLASS	CANCER	292	599	42.6901	5.73e-39	KL
GAD_DISEASE_CLASS	CANCER	292	599	42.6901	5.73e-39	VHL
GAD_DISEASE_CLASS	CANCER	292	599	42.6901	5.73e-39	NF1
GAD_DISEASE_CLASS	CANCER	292	599	42.6901	5.73e-39	CBL
GAD_DISEASE_CLASS	CANCER	292	599	42.6901	5.73e-39	FBN1
GAD_DISEASE_CLASS	CANCER	292	599	42.6901	5.73e-39	RAF1
GAD_DISEASE_CLASS	CANCER	292	599	42.6901	5.73e-39	SPARC
GAD_DISEASE_CLASS	CANCER	292	599	42.6901	5.73e-39	PARK2
GAD_DISEASE_CLASS	CANCER	292	599	42.6901	5.73e-39	PPP1R13L
GAD_DISEASE_CLASS	CANCER	292	599	42.6901	5.73e-39	ADIPOQ
GAD_DISEASE_CLASS	CANCER	292	599	42.6901	5.73e-39	LEP
GAD_DISEASE_CLASS	CANCER	292	599	42.6901	5.73e-39	ITPA
GAD_DISEASE_CLASS	CANCER	292	599	42.6901	5.73e-39	PRLR
GAD_DISEASE_CLASS	CANCER	292	599	42.6901	5.73e-39	H2AFY2
GAD_DISEASE_CLASS	CANCER	292	599	42.6901	5.73e-39	DSC3
GAD_DISEASE_CLASS	CANCER	292	599	42.6901	5.73e-39	JAK1
GAD_DISEASE_CLASS	CANCER	292	599	42.6901	5.73e-39	IRF4
GAD_DISEASE_CLASS	CANCER	292	599	42.6901	5.73e-39	IGFBP3
GAD_DISEASE_CLASS	CANCER	292	599	42.6901	5.73e-39	IGFBP5
GAD_DISEASE_CLASS	CANCER	292	599	42.6901	5.73e-39	CBS
GAD_DISEASE_CLASS	CANCER	292	599	42.6901	5.73e-39	BMPR1A
GAD_DISEASE_CLASS	OTHER	187	599	27.3392	4.91e-36	EDN3
GAD_DISEASE_CLASS	OTHER	187	599	27.3392	4.91e-36	HRAS
GAD_DISEASE_CLASS	OTHER	187	599	27.3392	4.91e-36	CASR
GAD_DISEASE_CLASS	OTHER	187	599	27.3392	4.91e-36	MMP9
GAD_DISEASE_CLASS	OTHER	187	599	27.3392	4.91e-36	FST
GAD_DISEASE_CLASS	OTHER	187	599	27.3392	4.91e-36	L1CAM
GAD_DISEASE_CLASS	OTHER	187	599	27.3392	4.91e-36	GGT1
GAD_DISEASE_CLASS	OTHER	187	599	27.3392	4.91e-36	TLR4
GAD_DISEASE_CLASS	OTHER	187	599	27.3392	4.91e-36	IL15
GAD_DISEASE_CLASS	OTHER	187	599	27.3392	4.91e-36	SHH
GAD_DISEASE_CLASS	OTHER	187	599	27.3392	4.91e-36	TGFB1
GAD_DISEASE_CLASS	OTHER	187	599	27.3392	4.91e-36	CTNNB1
GAD_DISEASE_CLASS	OTHER	187	599	27.3392	4.91e-36	TGFB2
GAD_DISEASE_CLASS	OTHER	187	599	27.3392	4.91e-36	BDNF
GAD_DISEASE_CLASS	OTHER	187	599	27.3392	4.91e-36	CDKN2A
GAD_DISEASE_CLASS	OTHER	187	599	27.3392	4.91e-36	MC1R
GAD_DISEASE_CLASS	OTHER	187	599	27.3392	4.91e-36	APOE
GAD_DISEASE_CLASS	OTHER	187	599	27.3392	4.91e-36	HTRA1
GAD_DISEASE_CLASS	OTHER	187	599	27.3392	4.91e-36	GATA3
GAD_DISEASE_CLASS	OTHER	187	599	27.3392	4.91e-36	SERPINE1
GAD_DISEASE_CLASS	OTHER	187	599	27.3392	4.91e-36	IFNG
GAD_DISEASE_CLASS	OTHER	187	599	27.3392	4.91e-36	FAS
GAD_DISEASE_CLASS	OTHER	187	599	27.3392	4.91e-36	INSR
GAD_DISEASE_CLASS	OTHER	187	599	27.3392	4.91e-36	IL1A
GAD_DISEASE_CLASS	OTHER	187	599	27.3392	4.91e-36	IDUA
GAD_DISEASE_CLASS	OTHER	187	599	27.3392	4.91e-36	FTL
GAD_DISEASE_CLASS	OTHER	187	599	27.3392	4.91e-36	EGFR
GAD_DISEASE_CLASS	OTHER	187	599	27.3392	4.91e-36	IRS2
GAD_DISEASE_CLASS	OTHER	187	599	27.3392	4.91e-36	MYO6
GAD_DISEASE_CLASS	OTHER	187	599	27.3392	4.91e-36	RXRB
GAD_DISEASE_CLASS	OTHER	187	599	27.3392	4.91e-36	POLG
GAD_DISEASE_CLASS	OTHER	187	599	27.3392	4.91e-36	RXRA
GAD_DISEASE_CLASS	OTHER	187	599	27.3392	4.91e-36	ARNTL
GAD_DISEASE_CLASS	OTHER	187	599	27.3392	4.91e-36	AHR
GAD_DISEASE_CLASS	OTHER	187	599	27.3392	4.91e-36	MSX1
GAD_DISEASE_CLASS	OTHER	187	599	27.3392	4.91e-36	VEGFA
GAD_DISEASE_CLASS	OTHER	187	599	27.3392	4.91e-36	RYR1
GAD_DISEASE_CLASS	OTHER	187	599	27.3392	4.91e-36	PLA2G2A
GAD_DISEASE_CLASS	OTHER	187	599	27.3392	4.91e-36	COL1A1
GAD_DISEASE_CLASS	OTHER	187	599	27.3392	4.91e-36	PRDM1
GAD_DISEASE_CLASS	OTHER	187	599	27.3392	4.91e-36	LRRK2
GAD_DISEASE_CLASS	OTHER	187	599	27.3392	4.91e-36	SMARCA2
GAD_DISEASE_CLASS	OTHER	187	599	27.3392	4.91e-36	PRODH
GAD_DISEASE_CLASS	OTHER	187	599	27.3392	4.91e-36	FGFR2
GAD_DISEASE_CLASS	OTHER	187	599	27.3392	4.91e-36	FGFR1
GAD_DISEASE_CLASS	OTHER	187	599	27.3392	4.91e-36	DRD2
GAD_DISEASE_CLASS	OTHER	187	599	27.3392	4.91e-36	ERBB2
GAD_DISEASE_CLASS	OTHER	187	599	27.3392	4.91e-36	APOC1
GAD_DISEASE_CLASS	OTHER	187	599	27.3392	4.91e-36	PAH
GAD_DISEASE_CLASS	OTHER	187	599	27.3392	4.91e-36	ITGB2
GAD_DISEASE_CLASS	OTHER	187	599	27.3392	4.91e-36	BDKRB2
GAD_DISEASE_CLASS	OTHER	187	599	27.3392	4.91e-36	POMC
GAD_DISEASE_CLASS	OTHER	187	599	27.3392	4.91e-36	ABCA5
GAD_DISEASE_CLASS	OTHER	187	599	27.3392	4.91e-36	VDR
GAD_DISEASE_CLASS	OTHER	187	599	27.3392	4.91e-36	KRAS
GAD_DISEASE_CLASS	OTHER	187	599	27.3392	4.91e-36	INS
GAD_DISEASE_CLASS	OTHER	187	599	27.3392	4.91e-36	BLOC1S3
GAD_DISEASE_CLASS	OTHER	187	599	27.3392	4.91e-36	RAC1
GAD_DISEASE_CLASS	OTHER	187	599	27.3392	4.91e-36	SLC30A4
GAD_DISEASE_CLASS	OTHER	187	599	27.3392	4.91e-36	EGF
GAD_DISEASE_CLASS	OTHER	187	599	27.3392	4.91e-36	AXIN2
GAD_DISEASE_CLASS	OTHER	187	599	27.3392	4.91e-36	RLBP1
GAD_DISEASE_CLASS	OTHER	187	599	27.3392	4.91e-36	RUNX3
GAD_DISEASE_CLASS	OTHER	187	599	27.3392	4.91e-36	CYP19A1
GAD_DISEASE_CLASS	OTHER	187	599	27.3392	4.91e-36	RECQL4
GAD_DISEASE_CLASS	OTHER	187	599	27.3392	4.91e-36	BMP4
GAD_DISEASE_CLASS	OTHER	187	599	27.3392	4.91e-36	EFEMP1
GAD_DISEASE_CLASS	OTHER	187	599	27.3392	4.91e-36	SMAD4
GAD_DISEASE_CLASS	OTHER	187	599	27.3392	4.91e-36	ITGA3
GAD_DISEASE_CLASS	OTHER	187	599	27.3392	4.91e-36	WRN
GAD_DISEASE_CLASS	OTHER	187	599	27.3392	4.91e-36	HGF
GAD_DISEASE_CLASS	OTHER	187	599	27.3392	4.91e-36	BRCA1
GAD_DISEASE_CLASS	OTHER	187	599	27.3392	4.91e-36	NOTCH3
GAD_DISEASE_CLASS	OTHER	187	599	27.3392	4.91e-36	CDKN1A
GAD_DISEASE_CLASS	OTHER	187	599	27.3392	4.91e-36	CDKN1B
GAD_DISEASE_CLASS	OTHER	187	599	27.3392	4.91e-36	ETS1
GAD_DISEASE_CLASS	OTHER	187	599	27.3392	4.91e-36	FLG
GAD_DISEASE_CLASS	OTHER	187	599	27.3392	4.91e-36	DSG1
GAD_DISEASE_CLASS	OTHER	187	599	27.3392	4.91e-36	DNMT1
GAD_DISEASE_CLASS	OTHER	187	599	27.3392	4.91e-36	ASIP
GAD_DISEASE_CLASS	OTHER	187	599	27.3392	4.91e-36	ATP7B
GAD_DISEASE_CLASS	OTHER	187	599	27.3392	4.91e-36	SLC45A2
GAD_DISEASE_CLASS	OTHER	187	599	27.3392	4.91e-36	PPARA
GAD_DISEASE_CLASS	OTHER	187	599	27.3392	4.91e-36	PPARD
GAD_DISEASE_CLASS	OTHER	187	599	27.3392	4.91e-36	NRG3
GAD_DISEASE_CLASS	OTHER	187	599	27.3392	4.91e-36	LDLR
GAD_DISEASE_CLASS	OTHER	187	599	27.3392	4.91e-36	HEXB
GAD_DISEASE_CLASS	OTHER	187	599	27.3392	4.91e-36	MITF
GAD_DISEASE_CLASS	OTHER	187	599	27.3392	4.91e-36	PPARG
GAD_DISEASE_CLASS	OTHER	187	599	27.3392	4.91e-36	TP63
GAD_DISEASE_CLASS	OTHER	187	599	27.3392	4.91e-36	GJA1
GAD_DISEASE_CLASS	OTHER	187	599	27.3392	4.91e-36	NFKB1
GAD_DISEASE_CLASS	OTHER	187	599	27.3392	4.91e-36	PAX3
GAD_DISEASE_CLASS	OTHER	187	599	27.3392	4.91e-36	NFKB2
GAD_DISEASE_CLASS	OTHER	187	599	27.3392	4.91e-36	GLI2
GAD_DISEASE_CLASS	OTHER	187	599	27.3392	4.91e-36	PAX1
GAD_DISEASE_CLASS	OTHER	187	599	27.3392	4.91e-36	PTEN
GAD_DISEASE_CLASS	OTHER	187	599	27.3392	4.91e-36	GLI3
GAD_DISEASE_CLASS	OTHER	187	599	27.3392	4.91e-36	AKT1
GAD_DISEASE_CLASS	OTHER	187	599	27.3392	4.91e-36	EDNRA
GAD_DISEASE_CLASS	OTHER	187	599	27.3392	4.91e-36	EDNRB
GAD_DISEASE_CLASS	OTHER	187	599	27.3392	4.91e-36	TYR
GAD_DISEASE_CLASS	OTHER	187	599	27.3392	4.91e-36	SLC24A4
GAD_DISEASE_CLASS	OTHER	187	599	27.3392	4.91e-36	TPP1
GAD_DISEASE_CLASS	OTHER	187	599	27.3392	4.91e-36	TGFA
GAD_DISEASE_CLASS	OTHER	187	599	27.3392	4.91e-36	BHLHE41
GAD_DISEASE_CLASS	OTHER	187	599	27.3392	4.91e-36	MYC
GAD_DISEASE_CLASS	OTHER	187	599	27.3392	4.91e-36	COL11A1
GAD_DISEASE_CLASS	OTHER	187	599	27.3392	4.91e-36	TERT
GAD_DISEASE_CLASS	OTHER	187	599	27.3392	4.91e-36	OCA2
GAD_DISEASE_CLASS	OTHER	187	599	27.3392	4.91e-36	ICAM1
GAD_DISEASE_CLASS	OTHER	187	599	27.3392	4.91e-36	SOX10
GAD_DISEASE_CLASS	OTHER	187	599	27.3392	4.91e-36	AR
GAD_DISEASE_CLASS	OTHER	187	599	27.3392	4.91e-36	C17ORF62
GAD_DISEASE_CLASS	OTHER	187	599	27.3392	4.91e-36	TP53
GAD_DISEASE_CLASS	OTHER	187	599	27.3392	4.91e-36	CDK7
GAD_DISEASE_CLASS	OTHER	187	599	27.3392	4.91e-36	HERC2
GAD_DISEASE_CLASS	OTHER	187	599	27.3392	4.91e-36	ESR2
GAD_DISEASE_CLASS	OTHER	187	599	27.3392	4.91e-36	LPIN1
GAD_DISEASE_CLASS	OTHER	187	599	27.3392	4.91e-36	MMP12
GAD_DISEASE_CLASS	OTHER	187	599	27.3392	4.91e-36	RFWD2
GAD_DISEASE_CLASS	OTHER	187	599	27.3392	4.91e-36	XPA
GAD_DISEASE_CLASS	OTHER	187	599	27.3392	4.91e-36	NCOA3
GAD_DISEASE_CLASS	OTHER	187	599	27.3392	4.91e-36	PSEN1
GAD_DISEASE_CLASS	OTHER	187	599	27.3392	4.91e-36	C3ORF38
GAD_DISEASE_CLASS	OTHER	187	599	27.3392	4.91e-36	CLOCK
GAD_DISEASE_CLASS	OTHER	187	599	27.3392	4.91e-36	MYO5A
GAD_DISEASE_CLASS	OTHER	187	599	27.3392	4.91e-36	KRT6A
GAD_DISEASE_CLASS	OTHER	187	599	27.3392	4.91e-36	TYRP1
GAD_DISEASE_CLASS	OTHER	187	599	27.3392	4.91e-36	TNF
GAD_DISEASE_CLASS	OTHER	187	599	27.3392	4.91e-36	RAG1
GAD_DISEASE_CLASS	OTHER	187	599	27.3392	4.91e-36	KITLG
GAD_DISEASE_CLASS	OTHER	187	599	27.3392	4.91e-36	PRKDC
GAD_DISEASE_CLASS	OTHER	187	599	27.3392	4.91e-36	CDH1
GAD_DISEASE_CLASS	OTHER	187	599	27.3392	4.91e-36	NR3C1
GAD_DISEASE_CLASS	OTHER	187	599	27.3392	4.91e-36	KIT
GAD_DISEASE_CLASS	OTHER	187	599	27.3392	4.91e-36	TPCN2
GAD_DISEASE_CLASS	OTHER	187	599	27.3392	4.91e-36	MSX2
GAD_DISEASE_CLASS	OTHER	187	599	27.3392	4.91e-36	TFAM
GAD_DISEASE_CLASS	OTHER	187	599	27.3392	4.91e-36	IGF1R
GAD_DISEASE_CLASS	OTHER	187	599	27.3392	4.91e-36	MTHFR
GAD_DISEASE_CLASS	OTHER	187	599	27.3392	4.91e-36	CYP27B1
GAD_DISEASE_CLASS	OTHER	187	599	27.3392	4.91e-36	SQSTM1
GAD_DISEASE_CLASS	OTHER	187	599	27.3392	4.91e-36	SOS1
GAD_DISEASE_CLASS	OTHER	187	599	27.3392	4.91e-36	BCL2
GAD_DISEASE_CLASS	OTHER	187	599	27.3392	4.91e-36	KRT8
GAD_DISEASE_CLASS	OTHER	187	599	27.3392	4.91e-36	TGM1
GAD_DISEASE_CLASS	OTHER	187	599	27.3392	4.91e-36	PER2
GAD_DISEASE_CLASS	OTHER	187	599	27.3392	4.91e-36	KCNE2
GAD_DISEASE_CLASS	OTHER	187	599	27.3392	4.91e-36	PTS
GAD_DISEASE_CLASS	OTHER	187	599	27.3392	4.91e-36	TERF1
GAD_DISEASE_CLASS	OTHER	187	599	27.3392	4.91e-36	APC
GAD_DISEASE_CLASS	OTHER	187	599	27.3392	4.91e-36	ERCC2
GAD_DISEASE_CLASS	OTHER	187	599	27.3392	4.91e-36	MAF
GAD_DISEASE_CLASS	OTHER	187	599	27.3392	4.91e-36	PTPRD
GAD_DISEASE_CLASS	OTHER	187	599	27.3392	4.91e-36	FOXL2
GAD_DISEASE_CLASS	OTHER	187	599	27.3392	4.91e-36	IL6
GAD_DISEASE_CLASS	OTHER	187	599	27.3392	4.91e-36	GSTA4
GAD_DISEASE_CLASS	OTHER	187	599	27.3392	4.91e-36	VHL
GAD_DISEASE_CLASS	OTHER	187	599	27.3392	4.91e-36	NF1
GAD_DISEASE_CLASS	OTHER	187	599	27.3392	4.91e-36	FBN1
GAD_DISEASE_CLASS	OTHER	187	599	27.3392	4.91e-36	DEFB103B
GAD_DISEASE_CLASS	OTHER	187	599	27.3392	4.91e-36	LMNA
GAD_DISEASE_CLASS	OTHER	187	599	27.3392	4.91e-36	GJB4
GAD_DISEASE_CLASS	OTHER	187	599	27.3392	4.91e-36	IGF1
GAD_DISEASE_CLASS	OTHER	187	599	27.3392	4.91e-36	PARK2
GAD_DISEASE_CLASS	OTHER	187	599	27.3392	4.91e-36	GJB6
GAD_DISEASE_CLASS	OTHER	187	599	27.3392	4.91e-36	SPARC
GAD_DISEASE_CLASS	OTHER	187	599	27.3392	4.91e-36	FZD4
GAD_DISEASE_CLASS	OTHER	187	599	27.3392	4.91e-36	ADIPOQ
GAD_DISEASE_CLASS	OTHER	187	599	27.3392	4.91e-36	COL5A2
GAD_DISEASE_CLASS	OTHER	187	599	27.3392	4.91e-36	FZD7
GAD_DISEASE_CLASS	OTHER	187	599	27.3392	4.91e-36	LEP
GAD_DISEASE_CLASS	OTHER	187	599	27.3392	4.91e-36	ITPA
GAD_DISEASE_CLASS	OTHER	187	599	27.3392	4.91e-36	IRF6
GAD_DISEASE_CLASS	OTHER	187	599	27.3392	4.91e-36	LRP6
GAD_DISEASE_CLASS	OTHER	187	599	27.3392	4.91e-36	DSC3
GAD_DISEASE_CLASS	OTHER	187	599	27.3392	4.91e-36	GFRA1
GAD_DISEASE_CLASS	OTHER	187	599	27.3392	4.91e-36	PTCH1
GAD_DISEASE_CLASS	OTHER	187	599	27.3392	4.91e-36	IRF4
GAD_DISEASE_CLASS	OTHER	187	599	27.3392	4.91e-36	HTR2C
GAD_DISEASE_CLASS	OTHER	187	599	27.3392	4.91e-36	IGFBP3
GAD_DISEASE_CLASS	OTHER	187	599	27.3392	4.91e-36	GFRA2
GAD_DISEASE_CLASS	OTHER	187	599	27.3392	4.91e-36	BMPR1A
GAD_DISEASE_CLASS	OTHER	187	599	27.3392	4.91e-36	IL2
GAD_DISEASE_CLASS	OTHER	187	599	27.3392	4.91e-36	CBS
GAD_DISEASE_CLASS	OTHER	187	599	27.3392	4.91e-36	IGFBP5
GAD_DISEASE_CLASS	DEVELOPMENTAL	179	599	26.1696	3.32e-35	EDN3
GAD_DISEASE_CLASS	DEVELOPMENTAL	179	599	26.1696	3.32e-35	FGF18
GAD_DISEASE_CLASS	DEVELOPMENTAL	179	599	26.1696	3.32e-35	FHIT
GAD_DISEASE_CLASS	DEVELOPMENTAL	179	599	26.1696	3.32e-35	NOG
GAD_DISEASE_CLASS	DEVELOPMENTAL	179	599	26.1696	3.32e-35	CASR
GAD_DISEASE_CLASS	DEVELOPMENTAL	179	599	26.1696	3.32e-35	LTBP1
GAD_DISEASE_CLASS	DEVELOPMENTAL	179	599	26.1696	3.32e-35	WNT3A
GAD_DISEASE_CLASS	DEVELOPMENTAL	179	599	26.1696	3.32e-35	MMP9
GAD_DISEASE_CLASS	DEVELOPMENTAL	179	599	26.1696	3.32e-35	STAT5B
GAD_DISEASE_CLASS	DEVELOPMENTAL	179	599	26.1696	3.32e-35	IDE
GAD_DISEASE_CLASS	DEVELOPMENTAL	179	599	26.1696	3.32e-35	FST
GAD_DISEASE_CLASS	DEVELOPMENTAL	179	599	26.1696	3.32e-35	FGF10
GAD_DISEASE_CLASS	DEVELOPMENTAL	179	599	26.1696	3.32e-35	TLR4
GAD_DISEASE_CLASS	DEVELOPMENTAL	179	599	26.1696	3.32e-35	JAG1
GAD_DISEASE_CLASS	DEVELOPMENTAL	179	599	26.1696	3.32e-35	SHH
GAD_DISEASE_CLASS	DEVELOPMENTAL	179	599	26.1696	3.32e-35	TGFB1
GAD_DISEASE_CLASS	DEVELOPMENTAL	179	599	26.1696	3.32e-35	ZIC2
GAD_DISEASE_CLASS	DEVELOPMENTAL	179	599	26.1696	3.32e-35	TGFB2
GAD_DISEASE_CLASS	DEVELOPMENTAL	179	599	26.1696	3.32e-35	CTNNB1
GAD_DISEASE_CLASS	DEVELOPMENTAL	179	599	26.1696	3.32e-35	BDNF
GAD_DISEASE_CLASS	DEVELOPMENTAL	179	599	26.1696	3.32e-35	WNT3
GAD_DISEASE_CLASS	DEVELOPMENTAL	179	599	26.1696	3.32e-35	CD44
GAD_DISEASE_CLASS	DEVELOPMENTAL	179	599	26.1696	3.32e-35	MC1R
GAD_DISEASE_CLASS	DEVELOPMENTAL	179	599	26.1696	3.32e-35	APOE
GAD_DISEASE_CLASS	DEVELOPMENTAL	179	599	26.1696	3.32e-35	SERPINE1
GAD_DISEASE_CLASS	DEVELOPMENTAL	179	599	26.1696	3.32e-35	INSR
GAD_DISEASE_CLASS	DEVELOPMENTAL	179	599	26.1696	3.32e-35	IDUA
GAD_DISEASE_CLASS	DEVELOPMENTAL	179	599	26.1696	3.32e-35	EGFR
GAD_DISEASE_CLASS	DEVELOPMENTAL	179	599	26.1696	3.32e-35	WNT10A
GAD_DISEASE_CLASS	DEVELOPMENTAL	179	599	26.1696	3.32e-35	VANGL1
GAD_DISEASE_CLASS	DEVELOPMENTAL	179	599	26.1696	3.32e-35	POLG
GAD_DISEASE_CLASS	DEVELOPMENTAL	179	599	26.1696	3.32e-35	VANGL2
GAD_DISEASE_CLASS	DEVELOPMENTAL	179	599	26.1696	3.32e-35	FOXN1
GAD_DISEASE_CLASS	DEVELOPMENTAL	179	599	26.1696	3.32e-35	DLL1
GAD_DISEASE_CLASS	DEVELOPMENTAL	179	599	26.1696	3.32e-35	AHR
GAD_DISEASE_CLASS	DEVELOPMENTAL	179	599	26.1696	3.32e-35	ADAMTS9
GAD_DISEASE_CLASS	DEVELOPMENTAL	179	599	26.1696	3.32e-35	MSX1
GAD_DISEASE_CLASS	DEVELOPMENTAL	179	599	26.1696	3.32e-35	KRT14
GAD_DISEASE_CLASS	DEVELOPMENTAL	179	599	26.1696	3.32e-35	VEGFA
GAD_DISEASE_CLASS	DEVELOPMENTAL	179	599	26.1696	3.32e-35	TFAP2A
GAD_DISEASE_CLASS	DEVELOPMENTAL	179	599	26.1696	3.32e-35	DSP
GAD_DISEASE_CLASS	DEVELOPMENTAL	179	599	26.1696	3.32e-35	OPHN1
GAD_DISEASE_CLASS	DEVELOPMENTAL	179	599	26.1696	3.32e-35	COL1A1
GAD_DISEASE_CLASS	DEVELOPMENTAL	179	599	26.1696	3.32e-35	EDA
GAD_DISEASE_CLASS	DEVELOPMENTAL	179	599	26.1696	3.32e-35	PRODH
GAD_DISEASE_CLASS	DEVELOPMENTAL	179	599	26.1696	3.32e-35	FGFR2
GAD_DISEASE_CLASS	DEVELOPMENTAL	179	599	26.1696	3.32e-35	FGFR1
GAD_DISEASE_CLASS	DEVELOPMENTAL	179	599	26.1696	3.32e-35	ASS1
GAD_DISEASE_CLASS	DEVELOPMENTAL	179	599	26.1696	3.32e-35	ERBB2
GAD_DISEASE_CLASS	DEVELOPMENTAL	179	599	26.1696	3.32e-35	TCL1A
GAD_DISEASE_CLASS	DEVELOPMENTAL	179	599	26.1696	3.32e-35	PAH
GAD_DISEASE_CLASS	DEVELOPMENTAL	179	599	26.1696	3.32e-35	ASL
GAD_DISEASE_CLASS	DEVELOPMENTAL	179	599	26.1696	3.32e-35	POMC
GAD_DISEASE_CLASS	DEVELOPMENTAL	179	599	26.1696	3.32e-35	SOX9
GAD_DISEASE_CLASS	DEVELOPMENTAL	179	599	26.1696	3.32e-35	KIAA1549L
GAD_DISEASE_CLASS	DEVELOPMENTAL	179	599	26.1696	3.32e-35	LIF
GAD_DISEASE_CLASS	DEVELOPMENTAL	179	599	26.1696	3.32e-35	SRY
GAD_DISEASE_CLASS	DEVELOPMENTAL	179	599	26.1696	3.32e-35	VDR
GAD_DISEASE_CLASS	DEVELOPMENTAL	179	599	26.1696	3.32e-35	ARG1
GAD_DISEASE_CLASS	DEVELOPMENTAL	179	599	26.1696	3.32e-35	PTK2
GAD_DISEASE_CLASS	DEVELOPMENTAL	179	599	26.1696	3.32e-35	KRAS
GAD_DISEASE_CLASS	DEVELOPMENTAL	179	599	26.1696	3.32e-35	INS
GAD_DISEASE_CLASS	DEVELOPMENTAL	179	599	26.1696	3.32e-35	RAC1
GAD_DISEASE_CLASS	DEVELOPMENTAL	179	599	26.1696	3.32e-35	EGF
GAD_DISEASE_CLASS	DEVELOPMENTAL	179	599	26.1696	3.32e-35	AXIN2
GAD_DISEASE_CLASS	DEVELOPMENTAL	179	599	26.1696	3.32e-35	RUNX2
GAD_DISEASE_CLASS	DEVELOPMENTAL	179	599	26.1696	3.32e-35	CYP19A1
GAD_DISEASE_CLASS	DEVELOPMENTAL	179	599	26.1696	3.32e-35	BMP4
GAD_DISEASE_CLASS	DEVELOPMENTAL	179	599	26.1696	3.32e-35	BMP2
GAD_DISEASE_CLASS	DEVELOPMENTAL	179	599	26.1696	3.32e-35	VAC14
GAD_DISEASE_CLASS	DEVELOPMENTAL	179	599	26.1696	3.32e-35	MAP2K1
GAD_DISEASE_CLASS	DEVELOPMENTAL	179	599	26.1696	3.32e-35	MAFB
GAD_DISEASE_CLASS	DEVELOPMENTAL	179	599	26.1696	3.32e-35	MAP2K2
GAD_DISEASE_CLASS	DEVELOPMENTAL	179	599	26.1696	3.32e-35	EFEMP1
GAD_DISEASE_CLASS	DEVELOPMENTAL	179	599	26.1696	3.32e-35	SMAD4
GAD_DISEASE_CLASS	DEVELOPMENTAL	179	599	26.1696	3.32e-35	ATR
GAD_DISEASE_CLASS	DEVELOPMENTAL	179	599	26.1696	3.32e-35	NR4A3
GAD_DISEASE_CLASS	DEVELOPMENTAL	179	599	26.1696	3.32e-35	NOTCH3
GAD_DISEASE_CLASS	DEVELOPMENTAL	179	599	26.1696	3.32e-35	DLX3
GAD_DISEASE_CLASS	DEVELOPMENTAL	179	599	26.1696	3.32e-35	NOTCH1
GAD_DISEASE_CLASS	DEVELOPMENTAL	179	599	26.1696	3.32e-35	LAMA4
GAD_DISEASE_CLASS	DEVELOPMENTAL	179	599	26.1696	3.32e-35	ATF3
GAD_DISEASE_CLASS	DEVELOPMENTAL	179	599	26.1696	3.32e-35	PKP1
GAD_DISEASE_CLASS	DEVELOPMENTAL	179	599	26.1696	3.32e-35	ITGA5
GAD_DISEASE_CLASS	DEVELOPMENTAL	179	599	26.1696	3.32e-35	TRPS1
GAD_DISEASE_CLASS	DEVELOPMENTAL	179	599	26.1696	3.32e-35	ANTXR1
GAD_DISEASE_CLASS	DEVELOPMENTAL	179	599	26.1696	3.32e-35	BMP7
GAD_DISEASE_CLASS	DEVELOPMENTAL	179	599	26.1696	3.32e-35	ASIP
GAD_DISEASE_CLASS	DEVELOPMENTAL	179	599	26.1696	3.32e-35	SLC45A2
GAD_DISEASE_CLASS	DEVELOPMENTAL	179	599	26.1696	3.32e-35	FGF5
GAD_DISEASE_CLASS	DEVELOPMENTAL	179	599	26.1696	3.32e-35	PPARD
GAD_DISEASE_CLASS	DEVELOPMENTAL	179	599	26.1696	3.32e-35	FGF7
GAD_DISEASE_CLASS	DEVELOPMENTAL	179	599	26.1696	3.32e-35	LDLR
GAD_DISEASE_CLASS	DEVELOPMENTAL	179	599	26.1696	3.32e-35	MLPH
GAD_DISEASE_CLASS	DEVELOPMENTAL	179	599	26.1696	3.32e-35	HPS3
GAD_DISEASE_CLASS	DEVELOPMENTAL	179	599	26.1696	3.32e-35	PAX6
GAD_DISEASE_CLASS	DEVELOPMENTAL	179	599	26.1696	3.32e-35	HPS1
GAD_DISEASE_CLASS	DEVELOPMENTAL	179	599	26.1696	3.32e-35	TP63
GAD_DISEASE_CLASS	DEVELOPMENTAL	179	599	26.1696	3.32e-35	GJA1
GAD_DISEASE_CLASS	DEVELOPMENTAL	179	599	26.1696	3.32e-35	NFKB1
GAD_DISEASE_CLASS	DEVELOPMENTAL	179	599	26.1696	3.32e-35	PAX3
GAD_DISEASE_CLASS	DEVELOPMENTAL	179	599	26.1696	3.32e-35	GLI2
GAD_DISEASE_CLASS	DEVELOPMENTAL	179	599	26.1696	3.32e-35	PAX1
GAD_DISEASE_CLASS	DEVELOPMENTAL	179	599	26.1696	3.32e-35	PTEN
GAD_DISEASE_CLASS	DEVELOPMENTAL	179	599	26.1696	3.32e-35	GLI3
GAD_DISEASE_CLASS	DEVELOPMENTAL	179	599	26.1696	3.32e-35	SDC2
GAD_DISEASE_CLASS	DEVELOPMENTAL	179	599	26.1696	3.32e-35	AKT1
GAD_DISEASE_CLASS	DEVELOPMENTAL	179	599	26.1696	3.32e-35	EDNRB
GAD_DISEASE_CLASS	DEVELOPMENTAL	179	599	26.1696	3.32e-35	TYR
GAD_DISEASE_CLASS	DEVELOPMENTAL	179	599	26.1696	3.32e-35	BARX2
GAD_DISEASE_CLASS	DEVELOPMENTAL	179	599	26.1696	3.32e-35	TGFA
GAD_DISEASE_CLASS	DEVELOPMENTAL	179	599	26.1696	3.32e-35	ALOX12B
GAD_DISEASE_CLASS	DEVELOPMENTAL	179	599	26.1696	3.32e-35	ALX4
GAD_DISEASE_CLASS	DEVELOPMENTAL	179	599	26.1696	3.32e-35	COL11A1
GAD_DISEASE_CLASS	DEVELOPMENTAL	179	599	26.1696	3.32e-35	OCA2
GAD_DISEASE_CLASS	DEVELOPMENTAL	179	599	26.1696	3.32e-35	CHUK
GAD_DISEASE_CLASS	DEVELOPMENTAL	179	599	26.1696	3.32e-35	TCHH
GAD_DISEASE_CLASS	DEVELOPMENTAL	179	599	26.1696	3.32e-35	ICAM1
GAD_DISEASE_CLASS	DEVELOPMENTAL	179	599	26.1696	3.32e-35	AR
GAD_DISEASE_CLASS	DEVELOPMENTAL	179	599	26.1696	3.32e-35	TBX15
GAD_DISEASE_CLASS	DEVELOPMENTAL	179	599	26.1696	3.32e-35	TBX10
GAD_DISEASE_CLASS	DEVELOPMENTAL	179	599	26.1696	3.32e-35	SLC24A5
GAD_DISEASE_CLASS	DEVELOPMENTAL	179	599	26.1696	3.32e-35	TP53
GAD_DISEASE_CLASS	DEVELOPMENTAL	179	599	26.1696	3.32e-35	LEF1
GAD_DISEASE_CLASS	DEVELOPMENTAL	179	599	26.1696	3.32e-35	OSTM1
GAD_DISEASE_CLASS	DEVELOPMENTAL	179	599	26.1696	3.32e-35	HERC2
GAD_DISEASE_CLASS	DEVELOPMENTAL	179	599	26.1696	3.32e-35	ESR2
GAD_DISEASE_CLASS	DEVELOPMENTAL	179	599	26.1696	3.32e-35	WLS
GAD_DISEASE_CLASS	DEVELOPMENTAL	179	599	26.1696	3.32e-35	MMP14
GAD_DISEASE_CLASS	DEVELOPMENTAL	179	599	26.1696	3.32e-35	LPIN1
GAD_DISEASE_CLASS	DEVELOPMENTAL	179	599	26.1696	3.32e-35	SLC7A11
GAD_DISEASE_CLASS	DEVELOPMENTAL	179	599	26.1696	3.32e-35	FMN1
GAD_DISEASE_CLASS	DEVELOPMENTAL	179	599	26.1696	3.32e-35	INHBA
GAD_DISEASE_CLASS	DEVELOPMENTAL	179	599	26.1696	3.32e-35	PSEN1
GAD_DISEASE_CLASS	DEVELOPMENTAL	179	599	26.1696	3.32e-35	ADAM17
GAD_DISEASE_CLASS	DEVELOPMENTAL	179	599	26.1696	3.32e-35	CUX1
GAD_DISEASE_CLASS	DEVELOPMENTAL	179	599	26.1696	3.32e-35	ACVR1
GAD_DISEASE_CLASS	DEVELOPMENTAL	179	599	26.1696	3.32e-35	MYO5A
GAD_DISEASE_CLASS	DEVELOPMENTAL	179	599	26.1696	3.32e-35	PRKCZ
GAD_DISEASE_CLASS	DEVELOPMENTAL	179	599	26.1696	3.32e-35	TYRP1
GAD_DISEASE_CLASS	DEVELOPMENTAL	179	599	26.1696	3.32e-35	TNF
GAD_DISEASE_CLASS	DEVELOPMENTAL	179	599	26.1696	3.32e-35	KITLG
GAD_DISEASE_CLASS	DEVELOPMENTAL	179	599	26.1696	3.32e-35	ARHGAP35
GAD_DISEASE_CLASS	DEVELOPMENTAL	179	599	26.1696	3.32e-35	CDH1
GAD_DISEASE_CLASS	DEVELOPMENTAL	179	599	26.1696	3.32e-35	NR3C1
GAD_DISEASE_CLASS	DEVELOPMENTAL	179	599	26.1696	3.32e-35	TPCN2
GAD_DISEASE_CLASS	DEVELOPMENTAL	179	599	26.1696	3.32e-35	MSX2
GAD_DISEASE_CLASS	DEVELOPMENTAL	179	599	26.1696	3.32e-35	IGF1R
GAD_DISEASE_CLASS	DEVELOPMENTAL	179	599	26.1696	3.32e-35	MTHFR
GAD_DISEASE_CLASS	DEVELOPMENTAL	179	599	26.1696	3.32e-35	SOS1
GAD_DISEASE_CLASS	DEVELOPMENTAL	179	599	26.1696	3.32e-35	BCL2
GAD_DISEASE_CLASS	DEVELOPMENTAL	179	599	26.1696	3.32e-35	TGM1
GAD_DISEASE_CLASS	DEVELOPMENTAL	179	599	26.1696	3.32e-35	CYP26B1
GAD_DISEASE_CLASS	DEVELOPMENTAL	179	599	26.1696	3.32e-35	TGM3
GAD_DISEASE_CLASS	DEVELOPMENTAL	179	599	26.1696	3.32e-35	ERCC2
GAD_DISEASE_CLASS	DEVELOPMENTAL	179	599	26.1696	3.32e-35	PTPRD
GAD_DISEASE_CLASS	DEVELOPMENTAL	179	599	26.1696	3.32e-35	GSTA4
GAD_DISEASE_CLASS	DEVELOPMENTAL	179	599	26.1696	3.32e-35	FBN1
GAD_DISEASE_CLASS	DEVELOPMENTAL	179	599	26.1696	3.32e-35	NF1
GAD_DISEASE_CLASS	DEVELOPMENTAL	179	599	26.1696	3.32e-35	FZD1
GAD_DISEASE_CLASS	DEVELOPMENTAL	179	599	26.1696	3.32e-35	IGF1
GAD_DISEASE_CLASS	DEVELOPMENTAL	179	599	26.1696	3.32e-35	RAF1
GAD_DISEASE_CLASS	DEVELOPMENTAL	179	599	26.1696	3.32e-35	GJB6
GAD_DISEASE_CLASS	DEVELOPMENTAL	179	599	26.1696	3.32e-35	SNAI2
GAD_DISEASE_CLASS	DEVELOPMENTAL	179	599	26.1696	3.32e-35	FZD4
GAD_DISEASE_CLASS	DEVELOPMENTAL	179	599	26.1696	3.32e-35	STAT3
GAD_DISEASE_CLASS	DEVELOPMENTAL	179	599	26.1696	3.32e-35	FZD7
GAD_DISEASE_CLASS	DEVELOPMENTAL	179	599	26.1696	3.32e-35	DKK1
GAD_DISEASE_CLASS	DEVELOPMENTAL	179	599	26.1696	3.32e-35	IRF6
GAD_DISEASE_CLASS	DEVELOPMENTAL	179	599	26.1696	3.32e-35	FBLN5
GAD_DISEASE_CLASS	DEVELOPMENTAL	179	599	26.1696	3.32e-35	FOXE1
GAD_DISEASE_CLASS	DEVELOPMENTAL	179	599	26.1696	3.32e-35	PTCH1
GAD_DISEASE_CLASS	DEVELOPMENTAL	179	599	26.1696	3.32e-35	IRF4
GAD_DISEASE_CLASS	DEVELOPMENTAL	179	599	26.1696	3.32e-35	PTCH2
GAD_DISEASE_CLASS	DEVELOPMENTAL	179	599	26.1696	3.32e-35	NFIC
GAD_DISEASE_CLASS	DEVELOPMENTAL	179	599	26.1696	3.32e-35	HTR2C
GAD_DISEASE_CLASS	DEVELOPMENTAL	179	599	26.1696	3.32e-35	IGFBP3
GAD_DISEASE_CLASS	DEVELOPMENTAL	179	599	26.1696	3.32e-35	BMPR1A
GAD_DISEASE_CLASS	DEVELOPMENTAL	179	599	26.1696	3.32e-35	CBS
UP_KEYWORDS	Hypotrichosis	23	684	3.36257	4.62e-32	WNT10A
UP_KEYWORDS	Hypotrichosis	23	684	3.36257	4.62e-32	HR
UP_KEYWORDS	Hypotrichosis	23	684	3.36257	4.62e-32	DPH1
UP_KEYWORDS	Hypotrichosis	23	684	3.36257	4.62e-32	GJA1
UP_KEYWORDS	Hypotrichosis	23	684	3.36257	4.62e-32	APCDD1
UP_KEYWORDS	Hypotrichosis	23	684	3.36257	4.62e-32	CDH3
UP_KEYWORDS	Hypotrichosis	23	684	3.36257	4.62e-32	CDSN
UP_KEYWORDS	Hypotrichosis	23	684	3.36257	4.62e-32	SPINK5
UP_KEYWORDS	Hypotrichosis	23	684	3.36257	4.62e-32	DSG4
UP_KEYWORDS	Hypotrichosis	23	684	3.36257	4.62e-32	POC1A
UP_KEYWORDS	Hypotrichosis	23	684	3.36257	4.62e-32	KRT74
UP_KEYWORDS	Hypotrichosis	23	684	3.36257	4.62e-32	LPAR6
UP_KEYWORDS	Hypotrichosis	23	684	3.36257	4.62e-32	RPL21
UP_KEYWORDS	Hypotrichosis	23	684	3.36257	4.62e-32	DSG1
UP_KEYWORDS	Hypotrichosis	23	684	3.36257	4.62e-32	ST14
UP_KEYWORDS	Hypotrichosis	23	684	3.36257	4.62e-32	DSC3
UP_KEYWORDS	Hypotrichosis	23	684	3.36257	4.62e-32	LIPH
UP_KEYWORDS	Hypotrichosis	23	684	3.36257	4.62e-32	SOX18
UP_KEYWORDS	Hypotrichosis	23	684	3.36257	4.62e-32	ANTXR1
UP_KEYWORDS	Hypotrichosis	23	684	3.36257	4.62e-32	KRT85
UP_KEYWORDS	Hypotrichosis	23	684	3.36257	4.62e-32	SNRPE
UP_KEYWORDS	Hypotrichosis	23	684	3.36257	4.62e-32	SMARCA2
UP_KEYWORDS	Hypotrichosis	23	684	3.36257	4.62e-32	KRT71
GOTERM_BP_DIRECT	GO:0000122~negative regulation of transcription from RNA polymerase II promoter	102	673	14.9123	2.51e-29	NOG
GOTERM_BP_DIRECT	GO:0000122~negative regulation of transcription from RNA polymerase II promoter	102	673	14.9123	2.51e-29	FST
GOTERM_BP_DIRECT	GO:0000122~negative regulation of transcription from RNA polymerase II promoter	102	673	14.9123	2.51e-29	PDX1
GOTERM_BP_DIRECT	GO:0000122~negative regulation of transcription from RNA polymerase II promoter	102	673	14.9123	2.51e-29	TGFB1
GOTERM_BP_DIRECT	GO:0000122~negative regulation of transcription from RNA polymerase II promoter	102	673	14.9123	2.51e-29	SHH
GOTERM_BP_DIRECT	GO:0000122~negative regulation of transcription from RNA polymerase II promoter	102	673	14.9123	2.51e-29	KANK2
GOTERM_BP_DIRECT	GO:0000122~negative regulation of transcription from RNA polymerase II promoter	102	673	14.9123	2.51e-29	CTNNB1
GOTERM_BP_DIRECT	GO:0000122~negative regulation of transcription from RNA polymerase II promoter	102	673	14.9123	2.51e-29	KDM1A
GOTERM_BP_DIRECT	GO:0000122~negative regulation of transcription from RNA polymerase II promoter	102	673	14.9123	2.51e-29	GATA3
GOTERM_BP_DIRECT	GO:0000122~negative regulation of transcription from RNA polymerase II promoter	102	673	14.9123	2.51e-29	IFNG
GOTERM_BP_DIRECT	GO:0000122~negative regulation of transcription from RNA polymerase II promoter	102	673	14.9123	2.51e-29	EED
GOTERM_BP_DIRECT	GO:0000122~negative regulation of transcription from RNA polymerase II promoter	102	673	14.9123	2.51e-29	MTA2
GOTERM_BP_DIRECT	GO:0000122~negative regulation of transcription from RNA polymerase II promoter	102	673	14.9123	2.51e-29	RELA
GOTERM_BP_DIRECT	GO:0000122~negative regulation of transcription from RNA polymerase II promoter	102	673	14.9123	2.51e-29	RXRA
GOTERM_BP_DIRECT	GO:0000122~negative regulation of transcription from RNA polymerase II promoter	102	673	14.9123	2.51e-29	RBL1
GOTERM_BP_DIRECT	GO:0000122~negative regulation of transcription from RNA polymerase II promoter	102	673	14.9123	2.51e-29	RELB
GOTERM_BP_DIRECT	GO:0000122~negative regulation of transcription from RNA polymerase II promoter	102	673	14.9123	2.51e-29	HES7
GOTERM_BP_DIRECT	GO:0000122~negative regulation of transcription from RNA polymerase II promoter	102	673	14.9123	2.51e-29	NR0B1
GOTERM_BP_DIRECT	GO:0000122~negative regulation of transcription from RNA polymerase II promoter	102	673	14.9123	2.51e-29	MSX1
GOTERM_BP_DIRECT	GO:0000122~negative regulation of transcription from RNA polymerase II promoter	102	673	14.9123	2.51e-29	VEGFA
GOTERM_BP_DIRECT	GO:0000122~negative regulation of transcription from RNA polymerase II promoter	102	673	14.9123	2.51e-29	TFAP2A
GOTERM_BP_DIRECT	GO:0000122~negative regulation of transcription from RNA polymerase II promoter	102	673	14.9123	2.51e-29	PRDM1
GOTERM_BP_DIRECT	GO:0000122~negative regulation of transcription from RNA polymerase II promoter	102	673	14.9123	2.51e-29	SMARCA2
GOTERM_BP_DIRECT	GO:0000122~negative regulation of transcription from RNA polymerase II promoter	102	673	14.9123	2.51e-29	FGFR2
GOTERM_BP_DIRECT	GO:0000122~negative regulation of transcription from RNA polymerase II promoter	102	673	14.9123	2.51e-29	FGFR1
GOTERM_BP_DIRECT	GO:0000122~negative regulation of transcription from RNA polymerase II promoter	102	673	14.9123	2.51e-29	SOX2
GOTERM_BP_DIRECT	GO:0000122~negative regulation of transcription from RNA polymerase II promoter	102	673	14.9123	2.51e-29	TAL1
GOTERM_BP_DIRECT	GO:0000122~negative regulation of transcription from RNA polymerase II promoter	102	673	14.9123	2.51e-29	VDR
GOTERM_BP_DIRECT	GO:0000122~negative regulation of transcription from RNA polymerase II promoter	102	673	14.9123	2.51e-29	OVOL1
GOTERM_BP_DIRECT	GO:0000122~negative regulation of transcription from RNA polymerase II promoter	102	673	14.9123	2.51e-29	TRAF6
GOTERM_BP_DIRECT	GO:0000122~negative regulation of transcription from RNA polymerase II promoter	102	673	14.9123	2.51e-29	TCF3
GOTERM_BP_DIRECT	GO:0000122~negative regulation of transcription from RNA polymerase II promoter	102	673	14.9123	2.51e-29	RUNX3
GOTERM_BP_DIRECT	GO:0000122~negative regulation of transcription from RNA polymerase II promoter	102	673	14.9123	2.51e-29	KLF5
GOTERM_BP_DIRECT	GO:0000122~negative regulation of transcription from RNA polymerase II promoter	102	673	14.9123	2.51e-29	BMP4
GOTERM_BP_DIRECT	GO:0000122~negative regulation of transcription from RNA polymerase II promoter	102	673	14.9123	2.51e-29	BMP2
GOTERM_BP_DIRECT	GO:0000122~negative regulation of transcription from RNA polymerase II promoter	102	673	14.9123	2.51e-29	SMAD7
GOTERM_BP_DIRECT	GO:0000122~negative regulation of transcription from RNA polymerase II promoter	102	673	14.9123	2.51e-29	SMAD4
GOTERM_BP_DIRECT	GO:0000122~negative regulation of transcription from RNA polymerase II promoter	102	673	14.9123	2.51e-29	EN1
GOTERM_BP_DIRECT	GO:0000122~negative regulation of transcription from RNA polymerase II promoter	102	673	14.9123	2.51e-29	NR4A3
GOTERM_BP_DIRECT	GO:0000122~negative regulation of transcription from RNA polymerase II promoter	102	673	14.9123	2.51e-29	FOXP3
GOTERM_BP_DIRECT	GO:0000122~negative regulation of transcription from RNA polymerase II promoter	102	673	14.9123	2.51e-29	NOTCH3
GOTERM_BP_DIRECT	GO:0000122~negative regulation of transcription from RNA polymerase II promoter	102	673	14.9123	2.51e-29	NOTCH1
GOTERM_BP_DIRECT	GO:0000122~negative regulation of transcription from RNA polymerase II promoter	102	673	14.9123	2.51e-29	ATF3
GOTERM_BP_DIRECT	GO:0000122~negative regulation of transcription from RNA polymerase II promoter	102	673	14.9123	2.51e-29	HDAC1
GOTERM_BP_DIRECT	GO:0000122~negative regulation of transcription from RNA polymerase II promoter	102	673	14.9123	2.51e-29	TRPS1
GOTERM_BP_DIRECT	GO:0000122~negative regulation of transcription from RNA polymerase II promoter	102	673	14.9123	2.51e-29	ETS2
GOTERM_BP_DIRECT	GO:0000122~negative regulation of transcription from RNA polymerase II promoter	102	673	14.9123	2.51e-29	DNMT1
GOTERM_BP_DIRECT	GO:0000122~negative regulation of transcription from RNA polymerase II promoter	102	673	14.9123	2.51e-29	RBPJ
GOTERM_BP_DIRECT	GO:0000122~negative regulation of transcription from RNA polymerase II promoter	102	673	14.9123	2.51e-29	KLF4
GOTERM_BP_DIRECT	GO:0000122~negative regulation of transcription from RNA polymerase II promoter	102	673	14.9123	2.51e-29	E2F1
GOTERM_BP_DIRECT	GO:0000122~negative regulation of transcription from RNA polymerase II promoter	102	673	14.9123	2.51e-29	PPARA
GOTERM_BP_DIRECT	GO:0000122~negative regulation of transcription from RNA polymerase II promoter	102	673	14.9123	2.51e-29	PPARD
GOTERM_BP_DIRECT	GO:0000122~negative regulation of transcription from RNA polymerase II promoter	102	673	14.9123	2.51e-29	TRPV1
GOTERM_BP_DIRECT	GO:0000122~negative regulation of transcription from RNA polymerase II promoter	102	673	14.9123	2.51e-29	EZH2
GOTERM_BP_DIRECT	GO:0000122~negative regulation of transcription from RNA polymerase II promoter	102	673	14.9123	2.51e-29	DICER1
GOTERM_BP_DIRECT	GO:0000122~negative regulation of transcription from RNA polymerase II promoter	102	673	14.9123	2.51e-29	PPARG
GOTERM_BP_DIRECT	GO:0000122~negative regulation of transcription from RNA polymerase II promoter	102	673	14.9123	2.51e-29	MITF
GOTERM_BP_DIRECT	GO:0000122~negative regulation of transcription from RNA polymerase II promoter	102	673	14.9123	2.51e-29	PAX6
GOTERM_BP_DIRECT	GO:0000122~negative regulation of transcription from RNA polymerase II promoter	102	673	14.9123	2.51e-29	TP63
GOTERM_BP_DIRECT	GO:0000122~negative regulation of transcription from RNA polymerase II promoter	102	673	14.9123	2.51e-29	NFKB1
GOTERM_BP_DIRECT	GO:0000122~negative regulation of transcription from RNA polymerase II promoter	102	673	14.9123	2.51e-29	ZEB1
GOTERM_BP_DIRECT	GO:0000122~negative regulation of transcription from RNA polymerase II promoter	102	673	14.9123	2.51e-29	NFKB2
GOTERM_BP_DIRECT	GO:0000122~negative regulation of transcription from RNA polymerase II promoter	102	673	14.9123	2.51e-29	GLI2
GOTERM_BP_DIRECT	GO:0000122~negative regulation of transcription from RNA polymerase II promoter	102	673	14.9123	2.51e-29	GLI3
GOTERM_BP_DIRECT	GO:0000122~negative regulation of transcription from RNA polymerase II promoter	102	673	14.9123	2.51e-29	EDNRB
GOTERM_BP_DIRECT	GO:0000122~negative regulation of transcription from RNA polymerase II promoter	102	673	14.9123	2.51e-29	BARX2
GOTERM_BP_DIRECT	GO:0000122~negative regulation of transcription from RNA polymerase II promoter	102	673	14.9123	2.51e-29	SOX18
GOTERM_BP_DIRECT	GO:0000122~negative regulation of transcription from RNA polymerase II promoter	102	673	14.9123	2.51e-29	E4F1
GOTERM_BP_DIRECT	GO:0000122~negative regulation of transcription from RNA polymerase II promoter	102	673	14.9123	2.51e-29	BHLHE41
GOTERM_BP_DIRECT	GO:0000122~negative regulation of transcription from RNA polymerase II promoter	102	673	14.9123	2.51e-29	MYC
GOTERM_BP_DIRECT	GO:0000122~negative regulation of transcription from RNA polymerase II promoter	102	673	14.9123	2.51e-29	ZFP36
GOTERM_BP_DIRECT	GO:0000122~negative regulation of transcription from RNA polymerase II promoter	102	673	14.9123	2.51e-29	TBX15
GOTERM_BP_DIRECT	GO:0000122~negative regulation of transcription from RNA polymerase II promoter	102	673	14.9123	2.51e-29	TP53
GOTERM_BP_DIRECT	GO:0000122~negative regulation of transcription from RNA polymerase II promoter	102	673	14.9123	2.51e-29	LEF1
GOTERM_BP_DIRECT	GO:0000122~negative regulation of transcription from RNA polymerase II promoter	102	673	14.9123	2.51e-29	ESR2
GOTERM_BP_DIRECT	GO:0000122~negative regulation of transcription from RNA polymerase II promoter	102	673	14.9123	2.51e-29	SMO
GOTERM_BP_DIRECT	GO:0000122~negative regulation of transcription from RNA polymerase II promoter	102	673	14.9123	2.51e-29	PSEN1
GOTERM_BP_DIRECT	GO:0000122~negative regulation of transcription from RNA polymerase II promoter	102	673	14.9123	2.51e-29	CUX1
GOTERM_BP_DIRECT	GO:0000122~negative regulation of transcription from RNA polymerase II promoter	102	673	14.9123	2.51e-29	MED1
GOTERM_BP_DIRECT	GO:0000122~negative regulation of transcription from RNA polymerase II promoter	102	673	14.9123	2.51e-29	TNF
GOTERM_BP_DIRECT	GO:0000122~negative regulation of transcription from RNA polymerase II promoter	102	673	14.9123	2.51e-29	ARHGAP35
GOTERM_BP_DIRECT	GO:0000122~negative regulation of transcription from RNA polymerase II promoter	102	673	14.9123	2.51e-29	SUFU
GOTERM_BP_DIRECT	GO:0000122~negative regulation of transcription from RNA polymerase II promoter	102	673	14.9123	2.51e-29	MSX2
GOTERM_BP_DIRECT	GO:0000122~negative regulation of transcription from RNA polymerase II promoter	102	673	14.9123	2.51e-29	SQSTM1
GOTERM_BP_DIRECT	GO:0000122~negative regulation of transcription from RNA polymerase II promoter	102	673	14.9123	2.51e-29	PER2
GOTERM_BP_DIRECT	GO:0000122~negative regulation of transcription from RNA polymerase II promoter	102	673	14.9123	2.51e-29	CEBPA
GOTERM_BP_DIRECT	GO:0000122~negative regulation of transcription from RNA polymerase II promoter	102	673	14.9123	2.51e-29	MAF
GOTERM_BP_DIRECT	GO:0000122~negative regulation of transcription from RNA polymerase II promoter	102	673	14.9123	2.51e-29	FOXL2
GOTERM_BP_DIRECT	GO:0000122~negative regulation of transcription from RNA polymerase II promoter	102	673	14.9123	2.51e-29	VHL
GOTERM_BP_DIRECT	GO:0000122~negative regulation of transcription from RNA polymerase II promoter	102	673	14.9123	2.51e-29	PARK2
GOTERM_BP_DIRECT	GO:0000122~negative regulation of transcription from RNA polymerase II promoter	102	673	14.9123	2.51e-29	SNAI2
GOTERM_BP_DIRECT	GO:0000122~negative regulation of transcription from RNA polymerase II promoter	102	673	14.9123	2.51e-29	TMPRSS6
GOTERM_BP_DIRECT	GO:0000122~negative regulation of transcription from RNA polymerase II promoter	102	673	14.9123	2.51e-29	PPP1R13L
GOTERM_BP_DIRECT	GO:0000122~negative regulation of transcription from RNA polymerase II promoter	102	673	14.9123	2.51e-29	STAT3
GOTERM_BP_DIRECT	GO:0000122~negative regulation of transcription from RNA polymerase II promoter	102	673	14.9123	2.51e-29	LEP
GOTERM_BP_DIRECT	GO:0000122~negative regulation of transcription from RNA polymerase II promoter	102	673	14.9123	2.51e-29	DKK1
GOTERM_BP_DIRECT	GO:0000122~negative regulation of transcription from RNA polymerase II promoter	102	673	14.9123	2.51e-29	H2AFY2
GOTERM_BP_DIRECT	GO:0000122~negative regulation of transcription from RNA polymerase II promoter	102	673	14.9123	2.51e-29	FOXE1
GOTERM_BP_DIRECT	GO:0000122~negative regulation of transcription from RNA polymerase II promoter	102	673	14.9123	2.51e-29	IRF2
GOTERM_BP_DIRECT	GO:0000122~negative regulation of transcription from RNA polymerase II promoter	102	673	14.9123	2.51e-29	PTCH1
GOTERM_BP_DIRECT	GO:0000122~negative regulation of transcription from RNA polymerase II promoter	102	673	14.9123	2.51e-29	NFIC
GOTERM_BP_DIRECT	GO:0000122~negative regulation of transcription from RNA polymerase II promoter	102	673	14.9123	2.51e-29	NFIB
GOTERM_BP_DIRECT	GO:0031069~hair follicle morphogenesis	24	673	3.50877	7.4e-29	FGFR2
GOTERM_BP_DIRECT	GO:0031069~hair follicle morphogenesis	24	673	3.50877	7.4e-29	WNT10A
GOTERM_BP_DIRECT	GO:0031069~hair follicle morphogenesis	24	673	3.50877	7.4e-29	FGF7
GOTERM_BP_DIRECT	GO:0031069~hair follicle morphogenesis	24	673	3.50877	7.4e-29	FGF10
GOTERM_BP_DIRECT	GO:0031069~hair follicle morphogenesis	24	673	3.50877	7.4e-29	TP63
GOTERM_BP_DIRECT	GO:0031069~hair follicle morphogenesis	24	673	3.50877	7.4e-29	GORAB
GOTERM_BP_DIRECT	GO:0031069~hair follicle morphogenesis	24	673	3.50877	7.4e-29	SHH
GOTERM_BP_DIRECT	GO:0031069~hair follicle morphogenesis	24	673	3.50877	7.4e-29	TGFB2
GOTERM_BP_DIRECT	GO:0031069~hair follicle morphogenesis	24	673	3.50877	7.4e-29	CTNNB1
GOTERM_BP_DIRECT	GO:0031069~hair follicle morphogenesis	24	673	3.50877	7.4e-29	ATP7A
GOTERM_BP_DIRECT	GO:0031069~hair follicle morphogenesis	24	673	3.50877	7.4e-29	SMO
GOTERM_BP_DIRECT	GO:0031069~hair follicle morphogenesis	24	673	3.50877	7.4e-29	CDC42
GOTERM_BP_DIRECT	GO:0031069~hair follicle morphogenesis	24	673	3.50877	7.4e-29	KRT25
GOTERM_BP_DIRECT	GO:0031069~hair follicle morphogenesis	24	673	3.50877	7.4e-29	NOTCH1
GOTERM_BP_DIRECT	GO:0031069~hair follicle morphogenesis	24	673	3.50877	7.4e-29	FOXQ1
GOTERM_BP_DIRECT	GO:0031069~hair follicle morphogenesis	24	673	3.50877	7.4e-29	KRT27
GOTERM_BP_DIRECT	GO:0031069~hair follicle morphogenesis	24	673	3.50877	7.4e-29	KRT17
GOTERM_BP_DIRECT	GO:0031069~hair follicle morphogenesis	24	673	3.50877	7.4e-29	BCL2
GOTERM_BP_DIRECT	GO:0031069~hair follicle morphogenesis	24	673	3.50877	7.4e-29	SOSTDC1
GOTERM_BP_DIRECT	GO:0031069~hair follicle morphogenesis	24	673	3.50877	7.4e-29	FOXE1
GOTERM_BP_DIRECT	GO:0031069~hair follicle morphogenesis	24	673	3.50877	7.4e-29	TGM3
GOTERM_BP_DIRECT	GO:0031069~hair follicle morphogenesis	24	673	3.50877	7.4e-29	TMEM79
GOTERM_BP_DIRECT	GO:0031069~hair follicle morphogenesis	24	673	3.50877	7.4e-29	KRT71
GOTERM_BP_DIRECT	GO:0031069~hair follicle morphogenesis	24	673	3.50877	7.4e-29	IGFBP5
GAD_DISEASE	Cleft Lip|Cleft Palate	78	599	11.4035	3.49e-28	FGF5
GAD_DISEASE	Cleft Lip|Cleft Palate	78	599	11.4035	3.49e-28	CASR
GAD_DISEASE	Cleft Lip|Cleft Palate	78	599	11.4035	3.49e-28	FGF7
GAD_DISEASE	Cleft Lip|Cleft Palate	78	599	11.4035	3.49e-28	LDLR
GAD_DISEASE	Cleft Lip|Cleft Palate	78	599	11.4035	3.49e-28	WNT3A
GAD_DISEASE	Cleft Lip|Cleft Palate	78	599	11.4035	3.49e-28	MMP9
GAD_DISEASE	Cleft Lip|Cleft Palate	78	599	11.4035	3.49e-28	FST
GAD_DISEASE	Cleft Lip|Cleft Palate	78	599	11.4035	3.49e-28	PAX6
GAD_DISEASE	Cleft Lip|Cleft Palate	78	599	11.4035	3.49e-28	TP63
GAD_DISEASE	Cleft Lip|Cleft Palate	78	599	11.4035	3.49e-28	FGF10
GAD_DISEASE	Cleft Lip|Cleft Palate	78	599	11.4035	3.49e-28	GJA1
GAD_DISEASE	Cleft Lip|Cleft Palate	78	599	11.4035	3.49e-28	JAG1
GAD_DISEASE	Cleft Lip|Cleft Palate	78	599	11.4035	3.49e-28	PAX3
GAD_DISEASE	Cleft Lip|Cleft Palate	78	599	11.4035	3.49e-28	GLI2
GAD_DISEASE	Cleft Lip|Cleft Palate	78	599	11.4035	3.49e-28	GLI3
GAD_DISEASE	Cleft Lip|Cleft Palate	78	599	11.4035	3.49e-28	PTEN
GAD_DISEASE	Cleft Lip|Cleft Palate	78	599	11.4035	3.49e-28	SHH
GAD_DISEASE	Cleft Lip|Cleft Palate	78	599	11.4035	3.49e-28	SDC2
GAD_DISEASE	Cleft Lip|Cleft Palate	78	599	11.4035	3.49e-28	TGFB1
GAD_DISEASE	Cleft Lip|Cleft Palate	78	599	11.4035	3.49e-28	TGFB2
GAD_DISEASE	Cleft Lip|Cleft Palate	78	599	11.4035	3.49e-28	CTNNB1
GAD_DISEASE	Cleft Lip|Cleft Palate	78	599	11.4035	3.49e-28	WNT3
GAD_DISEASE	Cleft Lip|Cleft Palate	78	599	11.4035	3.49e-28	BARX2
GAD_DISEASE	Cleft Lip|Cleft Palate	78	599	11.4035	3.49e-28	APOE
GAD_DISEASE	Cleft Lip|Cleft Palate	78	599	11.4035	3.49e-28	TGFA
GAD_DISEASE	Cleft Lip|Cleft Palate	78	599	11.4035	3.49e-28	ALX4
GAD_DISEASE	Cleft Lip|Cleft Palate	78	599	11.4035	3.49e-28	COL11A1
GAD_DISEASE	Cleft Lip|Cleft Palate	78	599	11.4035	3.49e-28	CHUK
GAD_DISEASE	Cleft Lip|Cleft Palate	78	599	11.4035	3.49e-28	EGFR
GAD_DISEASE	Cleft Lip|Cleft Palate	78	599	11.4035	3.49e-28	TBX15
GAD_DISEASE	Cleft Lip|Cleft Palate	78	599	11.4035	3.49e-28	TBX10
GAD_DISEASE	Cleft Lip|Cleft Palate	78	599	11.4035	3.49e-28	FOXN1
GAD_DISEASE	Cleft Lip|Cleft Palate	78	599	11.4035	3.49e-28	LEF1
GAD_DISEASE	Cleft Lip|Cleft Palate	78	599	11.4035	3.49e-28	ESR2
GAD_DISEASE	Cleft Lip|Cleft Palate	78	599	11.4035	3.49e-28	MMP14
GAD_DISEASE	Cleft Lip|Cleft Palate	78	599	11.4035	3.49e-28	SLC7A11
GAD_DISEASE	Cleft Lip|Cleft Palate	78	599	11.4035	3.49e-28	AHR
GAD_DISEASE	Cleft Lip|Cleft Palate	78	599	11.4035	3.49e-28	INHBA
GAD_DISEASE	Cleft Lip|Cleft Palate	78	599	11.4035	3.49e-28	MSX1
GAD_DISEASE	Cleft Lip|Cleft Palate	78	599	11.4035	3.49e-28	KRT14
GAD_DISEASE	Cleft Lip|Cleft Palate	78	599	11.4035	3.49e-28	TFAP2A
GAD_DISEASE	Cleft Lip|Cleft Palate	78	599	11.4035	3.49e-28	DSP
GAD_DISEASE	Cleft Lip|Cleft Palate	78	599	11.4035	3.49e-28	ADAM17
GAD_DISEASE	Cleft Lip|Cleft Palate	78	599	11.4035	3.49e-28	FGFR2
GAD_DISEASE	Cleft Lip|Cleft Palate	78	599	11.4035	3.49e-28	FGFR1
GAD_DISEASE	Cleft Lip|Cleft Palate	78	599	11.4035	3.49e-28	ASS1
GAD_DISEASE	Cleft Lip|Cleft Palate	78	599	11.4035	3.49e-28	ARHGAP35
GAD_DISEASE	Cleft Lip|Cleft Palate	78	599	11.4035	3.49e-28	CDH1
GAD_DISEASE	Cleft Lip|Cleft Palate	78	599	11.4035	3.49e-28	NR3C1
GAD_DISEASE	Cleft Lip|Cleft Palate	78	599	11.4035	3.49e-28	SOX9
GAD_DISEASE	Cleft Lip|Cleft Palate	78	599	11.4035	3.49e-28	ASL
GAD_DISEASE	Cleft Lip|Cleft Palate	78	599	11.4035	3.49e-28	MSX2
GAD_DISEASE	Cleft Lip|Cleft Palate	78	599	11.4035	3.49e-28	MTHFR
GAD_DISEASE	Cleft Lip|Cleft Palate	78	599	11.4035	3.49e-28	EGF
GAD_DISEASE	Cleft Lip|Cleft Palate	78	599	11.4035	3.49e-28	RUNX2
GAD_DISEASE	Cleft Lip|Cleft Palate	78	599	11.4035	3.49e-28	ERCC2
GAD_DISEASE	Cleft Lip|Cleft Palate	78	599	11.4035	3.49e-28	BMP4
GAD_DISEASE	Cleft Lip|Cleft Palate	78	599	11.4035	3.49e-28	BMP2
GAD_DISEASE	Cleft Lip|Cleft Palate	78	599	11.4035	3.49e-28	GSTA4
GAD_DISEASE	Cleft Lip|Cleft Palate	78	599	11.4035	3.49e-28	MAFB
GAD_DISEASE	Cleft Lip|Cleft Palate	78	599	11.4035	3.49e-28	SMAD4
GAD_DISEASE	Cleft Lip|Cleft Palate	78	599	11.4035	3.49e-28	FZD1
GAD_DISEASE	Cleft Lip|Cleft Palate	78	599	11.4035	3.49e-28	NR4A3
GAD_DISEASE	Cleft Lip|Cleft Palate	78	599	11.4035	3.49e-28	ATR
GAD_DISEASE	Cleft Lip|Cleft Palate	78	599	11.4035	3.49e-28	SNAI2
GAD_DISEASE	Cleft Lip|Cleft Palate	78	599	11.4035	3.49e-28	FZD4
GAD_DISEASE	Cleft Lip|Cleft Palate	78	599	11.4035	3.49e-28	STAT3
GAD_DISEASE	Cleft Lip|Cleft Palate	78	599	11.4035	3.49e-28	FZD7
GAD_DISEASE	Cleft Lip|Cleft Palate	78	599	11.4035	3.49e-28	NOTCH3
GAD_DISEASE	Cleft Lip|Cleft Palate	78	599	11.4035	3.49e-28	DKK1
GAD_DISEASE	Cleft Lip|Cleft Palate	78	599	11.4035	3.49e-28	PKP1
GAD_DISEASE	Cleft Lip|Cleft Palate	78	599	11.4035	3.49e-28	IRF6
GAD_DISEASE	Cleft Lip|Cleft Palate	78	599	11.4035	3.49e-28	TRPS1
GAD_DISEASE	Cleft Lip|Cleft Palate	78	599	11.4035	3.49e-28	FOXE1
GAD_DISEASE	Cleft Lip|Cleft Palate	78	599	11.4035	3.49e-28	PTCH1
GAD_DISEASE	Cleft Lip|Cleft Palate	78	599	11.4035	3.49e-28	PTCH2
GAD_DISEASE	Cleft Lip|Cleft Palate	78	599	11.4035	3.49e-28	CBS
GAD_DISEASE	Cleft Lip|Cleft Palate	78	599	11.4035	3.49e-28	BMPR1A
UP_SEQ_FEATURE	mutagenesis site	175	683	25.5848	5.66e-28	FHIT
UP_SEQ_FEATURE	mutagenesis site	175	683	25.5848	5.66e-28	HRAS
UP_SEQ_FEATURE	mutagenesis site	175	683	25.5848	5.66e-28	LTBP1
UP_SEQ_FEATURE	mutagenesis site	175	683	25.5848	5.66e-28	TBK1
UP_SEQ_FEATURE	mutagenesis site	175	683	25.5848	5.66e-28	MMP9
UP_SEQ_FEATURE	mutagenesis site	175	683	25.5848	5.66e-28	IDE
UP_SEQ_FEATURE	mutagenesis site	175	683	25.5848	5.66e-28	GGT1
UP_SEQ_FEATURE	mutagenesis site	175	683	25.5848	5.66e-28	TLR4
UP_SEQ_FEATURE	mutagenesis site	175	683	25.5848	5.66e-28	SHH
UP_SEQ_FEATURE	mutagenesis site	175	683	25.5848	5.66e-28	IL31RA
UP_SEQ_FEATURE	mutagenesis site	175	683	25.5848	5.66e-28	PNN
UP_SEQ_FEATURE	mutagenesis site	175	683	25.5848	5.66e-28	AQP2
UP_SEQ_FEATURE	mutagenesis site	175	683	25.5848	5.66e-28	CTNNB1
UP_SEQ_FEATURE	mutagenesis site	175	683	25.5848	5.66e-28	FNTB
UP_SEQ_FEATURE	mutagenesis site	175	683	25.5848	5.66e-28	KDM1A
UP_SEQ_FEATURE	mutagenesis site	175	683	25.5848	5.66e-28	BDNF
UP_SEQ_FEATURE	mutagenesis site	175	683	25.5848	5.66e-28	MAP3K5
UP_SEQ_FEATURE	mutagenesis site	175	683	25.5848	5.66e-28	CHIC2
UP_SEQ_FEATURE	mutagenesis site	175	683	25.5848	5.66e-28	HTRA1
UP_SEQ_FEATURE	mutagenesis site	175	683	25.5848	5.66e-28	ILK
UP_SEQ_FEATURE	mutagenesis site	175	683	25.5848	5.66e-28	EED
UP_SEQ_FEATURE	mutagenesis site	175	683	25.5848	5.66e-28	LGI1
UP_SEQ_FEATURE	mutagenesis site	175	683	25.5848	5.66e-28	INSR
UP_SEQ_FEATURE	mutagenesis site	175	683	25.5848	5.66e-28	RAB27A
UP_SEQ_FEATURE	mutagenesis site	175	683	25.5848	5.66e-28	EGFR
UP_SEQ_FEATURE	mutagenesis site	175	683	25.5848	5.66e-28	MAGOH
UP_SEQ_FEATURE	mutagenesis site	175	683	25.5848	5.66e-28	RELA
UP_SEQ_FEATURE	mutagenesis site	175	683	25.5848	5.66e-28	PLXNB2
UP_SEQ_FEATURE	mutagenesis site	175	683	25.5848	5.66e-28	RBL1
UP_SEQ_FEATURE	mutagenesis site	175	683	25.5848	5.66e-28	ARNTL
UP_SEQ_FEATURE	mutagenesis site	175	683	25.5848	5.66e-28	NR0B1
UP_SEQ_FEATURE	mutagenesis site	175	683	25.5848	5.66e-28	AHR
UP_SEQ_FEATURE	mutagenesis site	175	683	25.5848	5.66e-28	KRT19
UP_SEQ_FEATURE	mutagenesis site	175	683	25.5848	5.66e-28	MAD2L1
UP_SEQ_FEATURE	mutagenesis site	175	683	25.5848	5.66e-28	KRT17
UP_SEQ_FEATURE	mutagenesis site	175	683	25.5848	5.66e-28	GTF2IRD1
UP_SEQ_FEATURE	mutagenesis site	175	683	25.5848	5.66e-28	ST14
UP_SEQ_FEATURE	mutagenesis site	175	683	25.5848	5.66e-28	SMARCA5
UP_SEQ_FEATURE	mutagenesis site	175	683	25.5848	5.66e-28	TFAP2A
UP_SEQ_FEATURE	mutagenesis site	175	683	25.5848	5.66e-28	MAPK8
UP_SEQ_FEATURE	mutagenesis site	175	683	25.5848	5.66e-28	EDA
UP_SEQ_FEATURE	mutagenesis site	175	683	25.5848	5.66e-28	FGFR1
UP_SEQ_FEATURE	mutagenesis site	175	683	25.5848	5.66e-28	TCL1A
UP_SEQ_FEATURE	mutagenesis site	175	683	25.5848	5.66e-28	PAH
UP_SEQ_FEATURE	mutagenesis site	175	683	25.5848	5.66e-28	ARPC4
UP_SEQ_FEATURE	mutagenesis site	175	683	25.5848	5.66e-28	BCL2L1
UP_SEQ_FEATURE	mutagenesis site	175	683	25.5848	5.66e-28	ASL
UP_SEQ_FEATURE	mutagenesis site	175	683	25.5848	5.66e-28	ITGB1
UP_SEQ_FEATURE	mutagenesis site	175	683	25.5848	5.66e-28	SRY
UP_SEQ_FEATURE	mutagenesis site	175	683	25.5848	5.66e-28	VDR
UP_SEQ_FEATURE	mutagenesis site	175	683	25.5848	5.66e-28	PTK2
UP_SEQ_FEATURE	mutagenesis site	175	683	25.5848	5.66e-28	SLC29A3
UP_SEQ_FEATURE	mutagenesis site	175	683	25.5848	5.66e-28	NOM1
UP_SEQ_FEATURE	mutagenesis site	175	683	25.5848	5.66e-28	KRAS
UP_SEQ_FEATURE	mutagenesis site	175	683	25.5848	5.66e-28	RAC1
UP_SEQ_FEATURE	mutagenesis site	175	683	25.5848	5.66e-28	CNR2
UP_SEQ_FEATURE	mutagenesis site	175	683	25.5848	5.66e-28	NPM1
UP_SEQ_FEATURE	mutagenesis site	175	683	25.5848	5.66e-28	SUPV3L1
UP_SEQ_FEATURE	mutagenesis site	175	683	25.5848	5.66e-28	TRAF6
UP_SEQ_FEATURE	mutagenesis site	175	683	25.5848	5.66e-28	TCF3
UP_SEQ_FEATURE	mutagenesis site	175	683	25.5848	5.66e-28	B4GALT1
UP_SEQ_FEATURE	mutagenesis site	175	683	25.5848	5.66e-28	VAC14
UP_SEQ_FEATURE	mutagenesis site	175	683	25.5848	5.66e-28	MAP2K1
UP_SEQ_FEATURE	mutagenesis site	175	683	25.5848	5.66e-28	SMAD7
UP_SEQ_FEATURE	mutagenesis site	175	683	25.5848	5.66e-28	PMEL
UP_SEQ_FEATURE	mutagenesis site	175	683	25.5848	5.66e-28	SMAD4
UP_SEQ_FEATURE	mutagenesis site	175	683	25.5848	5.66e-28	CDC20
UP_SEQ_FEATURE	mutagenesis site	175	683	25.5848	5.66e-28	HGF
UP_SEQ_FEATURE	mutagenesis site	175	683	25.5848	5.66e-28	NXF1
UP_SEQ_FEATURE	mutagenesis site	175	683	25.5848	5.66e-28	ATR
UP_SEQ_FEATURE	mutagenesis site	175	683	25.5848	5.66e-28	BRCA1
UP_SEQ_FEATURE	mutagenesis site	175	683	25.5848	5.66e-28	ATP7A
UP_SEQ_FEATURE	mutagenesis site	175	683	25.5848	5.66e-28	CXCL17
UP_SEQ_FEATURE	mutagenesis site	175	683	25.5848	5.66e-28	CDKN1A
UP_SEQ_FEATURE	mutagenesis site	175	683	25.5848	5.66e-28	CDKN1B
UP_SEQ_FEATURE	mutagenesis site	175	683	25.5848	5.66e-28	PRICKLE1
UP_SEQ_FEATURE	mutagenesis site	175	683	25.5848	5.66e-28	HDAC1
UP_SEQ_FEATURE	mutagenesis site	175	683	25.5848	5.66e-28	DCP2
UP_SEQ_FEATURE	mutagenesis site	175	683	25.5848	5.66e-28	TRPS1
UP_SEQ_FEATURE	mutagenesis site	175	683	25.5848	5.66e-28	NTRK1
UP_SEQ_FEATURE	mutagenesis site	175	683	25.5848	5.66e-28	IKBKG
UP_SEQ_FEATURE	mutagenesis site	175	683	25.5848	5.66e-28	AIRE
UP_SEQ_FEATURE	mutagenesis site	175	683	25.5848	5.66e-28	DNMT1
UP_SEQ_FEATURE	mutagenesis site	175	683	25.5848	5.66e-28	RIT1
UP_SEQ_FEATURE	mutagenesis site	175	683	25.5848	5.66e-28	E2F1
UP_SEQ_FEATURE	mutagenesis site	175	683	25.5848	5.66e-28	SAT1
UP_SEQ_FEATURE	mutagenesis site	175	683	25.5848	5.66e-28	CORIN
UP_SEQ_FEATURE	mutagenesis site	175	683	25.5848	5.66e-28	LDLR
UP_SEQ_FEATURE	mutagenesis site	175	683	25.5848	5.66e-28	TRPV1
UP_SEQ_FEATURE	mutagenesis site	175	683	25.5848	5.66e-28	MLPH
UP_SEQ_FEATURE	mutagenesis site	175	683	25.5848	5.66e-28	EZH1
UP_SEQ_FEATURE	mutagenesis site	175	683	25.5848	5.66e-28	EZH2
UP_SEQ_FEATURE	mutagenesis site	175	683	25.5848	5.66e-28	DICER1
UP_SEQ_FEATURE	mutagenesis site	175	683	25.5848	5.66e-28	MITF
UP_SEQ_FEATURE	mutagenesis site	175	683	25.5848	5.66e-28	TP63
UP_SEQ_FEATURE	mutagenesis site	175	683	25.5848	5.66e-28	NFKB1
UP_SEQ_FEATURE	mutagenesis site	175	683	25.5848	5.66e-28	NFKB2
UP_SEQ_FEATURE	mutagenesis site	175	683	25.5848	5.66e-28	PEX3
UP_SEQ_FEATURE	mutagenesis site	175	683	25.5848	5.66e-28	PTEN
UP_SEQ_FEATURE	mutagenesis site	175	683	25.5848	5.66e-28	SENP7
UP_SEQ_FEATURE	mutagenesis site	175	683	25.5848	5.66e-28	AKT1
UP_SEQ_FEATURE	mutagenesis site	175	683	25.5848	5.66e-28	FANCL
UP_SEQ_FEATURE	mutagenesis site	175	683	25.5848	5.66e-28	CDC42
UP_SEQ_FEATURE	mutagenesis site	175	683	25.5848	5.66e-28	EDNRB
UP_SEQ_FEATURE	mutagenesis site	175	683	25.5848	5.66e-28	PDPK1
UP_SEQ_FEATURE	mutagenesis site	175	683	25.5848	5.66e-28	TPP1
UP_SEQ_FEATURE	mutagenesis site	175	683	25.5848	5.66e-28	HPSE
UP_SEQ_FEATURE	mutagenesis site	175	683	25.5848	5.66e-28	E4F1
UP_SEQ_FEATURE	mutagenesis site	175	683	25.5848	5.66e-28	SIK2
UP_SEQ_FEATURE	mutagenesis site	175	683	25.5848	5.66e-28	TERT
UP_SEQ_FEATURE	mutagenesis site	175	683	25.5848	5.66e-28	CHUK
UP_SEQ_FEATURE	mutagenesis site	175	683	25.5848	5.66e-28	AKT2
UP_SEQ_FEATURE	mutagenesis site	175	683	25.5848	5.66e-28	AR
UP_SEQ_FEATURE	mutagenesis site	175	683	25.5848	5.66e-28	SGK3
UP_SEQ_FEATURE	mutagenesis site	175	683	25.5848	5.66e-28	AIFM1
UP_SEQ_FEATURE	mutagenesis site	175	683	25.5848	5.66e-28	LDB1
UP_SEQ_FEATURE	mutagenesis site	175	683	25.5848	5.66e-28	TP53
UP_SEQ_FEATURE	mutagenesis site	175	683	25.5848	5.66e-28	CDK7
UP_SEQ_FEATURE	mutagenesis site	175	683	25.5848	5.66e-28	EDAR
UP_SEQ_FEATURE	mutagenesis site	175	683	25.5848	5.66e-28	MCM2
UP_SEQ_FEATURE	mutagenesis site	175	683	25.5848	5.66e-28	RFWD2
UP_SEQ_FEATURE	mutagenesis site	175	683	25.5848	5.66e-28	NCOA3
UP_SEQ_FEATURE	mutagenesis site	175	683	25.5848	5.66e-28	PSEN1
UP_SEQ_FEATURE	mutagenesis site	175	683	25.5848	5.66e-28	NCOA6
UP_SEQ_FEATURE	mutagenesis site	175	683	25.5848	5.66e-28	PSEN2
UP_SEQ_FEATURE	mutagenesis site	175	683	25.5848	5.66e-28	CTSE
UP_SEQ_FEATURE	mutagenesis site	175	683	25.5848	5.66e-28	CLDN1
UP_SEQ_FEATURE	mutagenesis site	175	683	25.5848	5.66e-28	CUX1
UP_SEQ_FEATURE	mutagenesis site	175	683	25.5848	5.66e-28	CLOCK
UP_SEQ_FEATURE	mutagenesis site	175	683	25.5848	5.66e-28	MED1
UP_SEQ_FEATURE	mutagenesis site	175	683	25.5848	5.66e-28	PRKCZ
UP_SEQ_FEATURE	mutagenesis site	175	683	25.5848	5.66e-28	TNF
UP_SEQ_FEATURE	mutagenesis site	175	683	25.5848	5.66e-28	BCAT2
UP_SEQ_FEATURE	mutagenesis site	175	683	25.5848	5.66e-28	KMT2A
UP_SEQ_FEATURE	mutagenesis site	175	683	25.5848	5.66e-28	PRKDC
UP_SEQ_FEATURE	mutagenesis site	175	683	25.5848	5.66e-28	CDH1
UP_SEQ_FEATURE	mutagenesis site	175	683	25.5848	5.66e-28	NR3C1
UP_SEQ_FEATURE	mutagenesis site	175	683	25.5848	5.66e-28	KIT
UP_SEQ_FEATURE	mutagenesis site	175	683	25.5848	5.66e-28	SUFU
UP_SEQ_FEATURE	mutagenesis site	175	683	25.5848	5.66e-28	MSX2
UP_SEQ_FEATURE	mutagenesis site	175	683	25.5848	5.66e-28	DROSHA
UP_SEQ_FEATURE	mutagenesis site	175	683	25.5848	5.66e-28	IGF1R
UP_SEQ_FEATURE	mutagenesis site	175	683	25.5848	5.66e-28	SQSTM1
UP_SEQ_FEATURE	mutagenesis site	175	683	25.5848	5.66e-28	BCL2
UP_SEQ_FEATURE	mutagenesis site	175	683	25.5848	5.66e-28	KRT8
UP_SEQ_FEATURE	mutagenesis site	175	683	25.5848	5.66e-28	PER2
UP_SEQ_FEATURE	mutagenesis site	175	683	25.5848	5.66e-28	KCNE2
UP_SEQ_FEATURE	mutagenesis site	175	683	25.5848	5.66e-28	AGO2
UP_SEQ_FEATURE	mutagenesis site	175	683	25.5848	5.66e-28	PTS
UP_SEQ_FEATURE	mutagenesis site	175	683	25.5848	5.66e-28	THBS1
UP_SEQ_FEATURE	mutagenesis site	175	683	25.5848	5.66e-28	NSUN2
UP_SEQ_FEATURE	mutagenesis site	175	683	25.5848	5.66e-28	MYSM1
UP_SEQ_FEATURE	mutagenesis site	175	683	25.5848	5.66e-28	TERF1
UP_SEQ_FEATURE	mutagenesis site	175	683	25.5848	5.66e-28	APC
UP_SEQ_FEATURE	mutagenesis site	175	683	25.5848	5.66e-28	ERCC2
UP_SEQ_FEATURE	mutagenesis site	175	683	25.5848	5.66e-28	EBP
UP_SEQ_FEATURE	mutagenesis site	175	683	25.5848	5.66e-28	PTPRD
UP_SEQ_FEATURE	mutagenesis site	175	683	25.5848	5.66e-28	FOXL2
UP_SEQ_FEATURE	mutagenesis site	175	683	25.5848	5.66e-28	IL6
UP_SEQ_FEATURE	mutagenesis site	175	683	25.5848	5.66e-28	IL2RB
UP_SEQ_FEATURE	mutagenesis site	175	683	25.5848	5.66e-28	MBTPS2
UP_SEQ_FEATURE	mutagenesis site	175	683	25.5848	5.66e-28	VHL
UP_SEQ_FEATURE	mutagenesis site	175	683	25.5848	5.66e-28	CBL
UP_SEQ_FEATURE	mutagenesis site	175	683	25.5848	5.66e-28	LMNA
UP_SEQ_FEATURE	mutagenesis site	175	683	25.5848	5.66e-28	RAF1
UP_SEQ_FEATURE	mutagenesis site	175	683	25.5848	5.66e-28	PARK2
UP_SEQ_FEATURE	mutagenesis site	175	683	25.5848	5.66e-28	SPARC
UP_SEQ_FEATURE	mutagenesis site	175	683	25.5848	5.66e-28	COTL1
UP_SEQ_FEATURE	mutagenesis site	175	683	25.5848	5.66e-28	FIG4
UP_SEQ_FEATURE	mutagenesis site	175	683	25.5848	5.66e-28	ADIPOQ
UP_SEQ_FEATURE	mutagenesis site	175	683	25.5848	5.66e-28	MEMO1
UP_SEQ_FEATURE	mutagenesis site	175	683	25.5848	5.66e-28	LIPH
UP_SEQ_FEATURE	mutagenesis site	175	683	25.5848	5.66e-28	IRF2
UP_SEQ_FEATURE	mutagenesis site	175	683	25.5848	5.66e-28	HTR2C
UP_SEQ_FEATURE	mutagenesis site	175	683	25.5848	5.66e-28	CBS
UP_KEYWORDS	Ectodermal dysplasia	26	684	3.80117	1.01e-26	FGFR2
UP_KEYWORDS	Ectodermal dysplasia	26	684	3.80117	1.01e-26	KRT6A
UP_KEYWORDS	Ectodermal dysplasia	26	684	3.80117	1.01e-26	TP63
UP_KEYWORDS	Ectodermal dysplasia	26	684	3.80117	1.01e-26	FGF10
UP_KEYWORDS	Ectodermal dysplasia	26	684	3.80117	1.01e-26	DPH1
UP_KEYWORDS	Ectodermal dysplasia	26	684	3.80117	1.01e-26	CDH3
UP_KEYWORDS	Ectodermal dysplasia	26	684	3.80117	1.01e-26	KRAS
UP_KEYWORDS	Ectodermal dysplasia	26	684	3.80117	1.01e-26	KRT85
UP_KEYWORDS	Ectodermal dysplasia	26	684	3.80117	1.01e-26	COL11A1
UP_KEYWORDS	Ectodermal dysplasia	26	684	3.80117	1.01e-26	TWIST2
UP_KEYWORDS	Ectodermal dysplasia	26	684	3.80117	1.01e-26	EDARADD
UP_KEYWORDS	Ectodermal dysplasia	26	684	3.80117	1.01e-26	WNT10A
UP_KEYWORDS	Ectodermal dysplasia	26	684	3.80117	1.01e-26	MAP2K1
UP_KEYWORDS	Ectodermal dysplasia	26	684	3.80117	1.01e-26	MAP2K2
UP_KEYWORDS	Ectodermal dysplasia	26	684	3.80117	1.01e-26	NECTIN4
UP_KEYWORDS	Ectodermal dysplasia	26	684	3.80117	1.01e-26	GJB6
UP_KEYWORDS	Ectodermal dysplasia	26	684	3.80117	1.01e-26	EDAR
UP_KEYWORDS	Ectodermal dysplasia	26	684	3.80117	1.01e-26	MSX1
UP_KEYWORDS	Ectodermal dysplasia	26	684	3.80117	1.01e-26	KRT74
UP_KEYWORDS	Ectodermal dysplasia	26	684	3.80117	1.01e-26	KRT17
UP_KEYWORDS	Ectodermal dysplasia	26	684	3.80117	1.01e-26	PKP1
UP_KEYWORDS	Ectodermal dysplasia	26	684	3.80117	1.01e-26	HOXC13
UP_KEYWORDS	Ectodermal dysplasia	26	684	3.80117	1.01e-26	KRT16
UP_KEYWORDS	Ectodermal dysplasia	26	684	3.80117	1.01e-26	IKBKG
UP_KEYWORDS	Ectodermal dysplasia	26	684	3.80117	1.01e-26	KRT14
UP_KEYWORDS	Ectodermal dysplasia	26	684	3.80117	1.01e-26	EDA
GAD_DISEASE	null	122	599	17.8363	1.38e-26	EDN3
GAD_DISEASE	null	122	599	17.8363	1.38e-26	FHIT
GAD_DISEASE	null	122	599	17.8363	1.38e-26	CASR
GAD_DISEASE	null	122	599	17.8363	1.38e-26	MMP9
GAD_DISEASE	null	122	599	17.8363	1.38e-26	TLR4
GAD_DISEASE	null	122	599	17.8363	1.38e-26	SHH
GAD_DISEASE	null	122	599	17.8363	1.38e-26	TGFB1
GAD_DISEASE	null	122	599	17.8363	1.38e-26	CTNNB1
GAD_DISEASE	null	122	599	17.8363	1.38e-26	BDNF
GAD_DISEASE	null	122	599	17.8363	1.38e-26	CDKN2A
GAD_DISEASE	null	122	599	17.8363	1.38e-26	MC1R
GAD_DISEASE	null	122	599	17.8363	1.38e-26	HTRA1
GAD_DISEASE	null	122	599	17.8363	1.38e-26	APOE
GAD_DISEASE	null	122	599	17.8363	1.38e-26	GATA3
GAD_DISEASE	null	122	599	17.8363	1.38e-26	IFNG
GAD_DISEASE	null	122	599	17.8363	1.38e-26	SERPINE1
GAD_DISEASE	null	122	599	17.8363	1.38e-26	FAS
GAD_DISEASE	null	122	599	17.8363	1.38e-26	LGI1
GAD_DISEASE	null	122	599	17.8363	1.38e-26	INSR
GAD_DISEASE	null	122	599	17.8363	1.38e-26	IL1A
GAD_DISEASE	null	122	599	17.8363	1.38e-26	EGFR
GAD_DISEASE	null	122	599	17.8363	1.38e-26	IRS2
GAD_DISEASE	null	122	599	17.8363	1.38e-26	POLG
GAD_DISEASE	null	122	599	17.8363	1.38e-26	AHR
GAD_DISEASE	null	122	599	17.8363	1.38e-26	VEGFA
GAD_DISEASE	null	122	599	17.8363	1.38e-26	OPHN1
GAD_DISEASE	null	122	599	17.8363	1.38e-26	COL1A1
GAD_DISEASE	null	122	599	17.8363	1.38e-26	LRRK2
GAD_DISEASE	null	122	599	17.8363	1.38e-26	PRODH
GAD_DISEASE	null	122	599	17.8363	1.38e-26	DRD2
GAD_DISEASE	null	122	599	17.8363	1.38e-26	ERBB2
GAD_DISEASE	null	122	599	17.8363	1.38e-26	APOC1
GAD_DISEASE	null	122	599	17.8363	1.38e-26	PAH
GAD_DISEASE	null	122	599	17.8363	1.38e-26	VDR
GAD_DISEASE	null	122	599	17.8363	1.38e-26	ARG1
GAD_DISEASE	null	122	599	17.8363	1.38e-26	KRAS
GAD_DISEASE	null	122	599	17.8363	1.38e-26	INS
GAD_DISEASE	null	122	599	17.8363	1.38e-26	CNR2
GAD_DISEASE	null	122	599	17.8363	1.38e-26	EGF
GAD_DISEASE	null	122	599	17.8363	1.38e-26	RUNX2
GAD_DISEASE	null	122	599	17.8363	1.38e-26	RUNX3
GAD_DISEASE	null	122	599	17.8363	1.38e-26	CYP19A1
GAD_DISEASE	null	122	599	17.8363	1.38e-26	BMP2
GAD_DISEASE	null	122	599	17.8363	1.38e-26	SMAD7
GAD_DISEASE	null	122	599	17.8363	1.38e-26	HGF
GAD_DISEASE	null	122	599	17.8363	1.38e-26	FOXP3
GAD_DISEASE	null	122	599	17.8363	1.38e-26	BRCA1
GAD_DISEASE	null	122	599	17.8363	1.38e-26	NOTCH3
GAD_DISEASE	null	122	599	17.8363	1.38e-26	ATP7A
GAD_DISEASE	null	122	599	17.8363	1.38e-26	NTRK3
GAD_DISEASE	null	122	599	17.8363	1.38e-26	CDKN1A
GAD_DISEASE	null	122	599	17.8363	1.38e-26	HDAC1
GAD_DISEASE	null	122	599	17.8363	1.38e-26	FLG
GAD_DISEASE	null	122	599	17.8363	1.38e-26	ASIP
GAD_DISEASE	null	122	599	17.8363	1.38e-26	ATP7B
GAD_DISEASE	null	122	599	17.8363	1.38e-26	SAT1
GAD_DISEASE	null	122	599	17.8363	1.38e-26	PPARA
GAD_DISEASE	null	122	599	17.8363	1.38e-26	SLC45A2
GAD_DISEASE	null	122	599	17.8363	1.38e-26	PPARD
GAD_DISEASE	null	122	599	17.8363	1.38e-26	LDLR
GAD_DISEASE	null	122	599	17.8363	1.38e-26	TRPV1
GAD_DISEASE	null	122	599	17.8363	1.38e-26	PPARG
GAD_DISEASE	null	122	599	17.8363	1.38e-26	GJA1
GAD_DISEASE	null	122	599	17.8363	1.38e-26	NFKB1
GAD_DISEASE	null	122	599	17.8363	1.38e-26	NFKB2
GAD_DISEASE	null	122	599	17.8363	1.38e-26	AKT1
GAD_DISEASE	null	122	599	17.8363	1.38e-26	EDNRA
GAD_DISEASE	null	122	599	17.8363	1.38e-26	EDNRB
GAD_DISEASE	null	122	599	17.8363	1.38e-26	HPSE
GAD_DISEASE	null	122	599	17.8363	1.38e-26	TGFA
GAD_DISEASE	null	122	599	17.8363	1.38e-26	TERT
GAD_DISEASE	null	122	599	17.8363	1.38e-26	OCA2
GAD_DISEASE	null	122	599	17.8363	1.38e-26	ICAM1
GAD_DISEASE	null	122	599	17.8363	1.38e-26	NFKBIZ
GAD_DISEASE	null	122	599	17.8363	1.38e-26	AR
GAD_DISEASE	null	122	599	17.8363	1.38e-26	CYP11A1
GAD_DISEASE	null	122	599	17.8363	1.38e-26	TP53
GAD_DISEASE	null	122	599	17.8363	1.38e-26	SLC24A5
GAD_DISEASE	null	122	599	17.8363	1.38e-26	EDAR
GAD_DISEASE	null	122	599	17.8363	1.38e-26	ESR2
GAD_DISEASE	null	122	599	17.8363	1.38e-26	HERC2
GAD_DISEASE	null	122	599	17.8363	1.38e-26	XPA
GAD_DISEASE	null	122	599	17.8363	1.38e-26	CLDN1
GAD_DISEASE	null	122	599	17.8363	1.38e-26	NGFR
GAD_DISEASE	null	122	599	17.8363	1.38e-26	CLOCK
GAD_DISEASE	null	122	599	17.8363	1.38e-26	TNF
GAD_DISEASE	null	122	599	17.8363	1.38e-26	NR3C1
GAD_DISEASE	null	122	599	17.8363	1.38e-26	KIT
GAD_DISEASE	null	122	599	17.8363	1.38e-26	DTNBP1
GAD_DISEASE	null	122	599	17.8363	1.38e-26	TNFRSF4
GAD_DISEASE	null	122	599	17.8363	1.38e-26	IGF1R
GAD_DISEASE	null	122	599	17.8363	1.38e-26	MTHFR
GAD_DISEASE	null	122	599	17.8363	1.38e-26	CYP27B1
GAD_DISEASE	null	122	599	17.8363	1.38e-26	COL7A1
GAD_DISEASE	null	122	599	17.8363	1.38e-26	BCL2
GAD_DISEASE	null	122	599	17.8363	1.38e-26	TNFRSF19
GAD_DISEASE	null	122	599	17.8363	1.38e-26	KCNE2
GAD_DISEASE	null	122	599	17.8363	1.38e-26	APC
GAD_DISEASE	null	122	599	17.8363	1.38e-26	ERCC2
GAD_DISEASE	null	122	599	17.8363	1.38e-26	IL6
GAD_DISEASE	null	122	599	17.8363	1.38e-26	KLK3
GAD_DISEASE	null	122	599	17.8363	1.38e-26	KL
GAD_DISEASE	null	122	599	17.8363	1.38e-26	CREB1
GAD_DISEASE	null	122	599	17.8363	1.38e-26	FZD1
GAD_DISEASE	null	122	599	17.8363	1.38e-26	LMNA
GAD_DISEASE	null	122	599	17.8363	1.38e-26	IGF1
GAD_DISEASE	null	122	599	17.8363	1.38e-26	PARK2
GAD_DISEASE	null	122	599	17.8363	1.38e-26	GJB6
GAD_DISEASE	null	122	599	17.8363	1.38e-26	TMPRSS6
GAD_DISEASE	null	122	599	17.8363	1.38e-26	ADIPOQ
GAD_DISEASE	null	122	599	17.8363	1.38e-26	STAT3
GAD_DISEASE	null	122	599	17.8363	1.38e-26	LEP
GAD_DISEASE	null	122	599	17.8363	1.38e-26	ABCC9
GAD_DISEASE	null	122	599	17.8363	1.38e-26	ITPA
GAD_DISEASE	null	122	599	17.8363	1.38e-26	LRP6
GAD_DISEASE	null	122	599	17.8363	1.38e-26	FOXE1
GAD_DISEASE	null	122	599	17.8363	1.38e-26	DSC2
GAD_DISEASE	null	122	599	17.8363	1.38e-26	JAK1
GAD_DISEASE	null	122	599	17.8363	1.38e-26	HTR2C
GAD_DISEASE	null	122	599	17.8363	1.38e-26	IGFBP3
GAD_DISEASE	null	122	599	17.8363	1.38e-26	IL2
GAD_DISEASE	null	122	599	17.8363	1.38e-26	CBS
GOTERM_BP_DIRECT	GO:0010628~positive regulation of gene expression	58	673	8.47953	2.14e-26	E2F1
GOTERM_BP_DIRECT	GO:0010628~positive regulation of gene expression	58	673	8.47953	2.14e-26	PPARD
GOTERM_BP_DIRECT	GO:0010628~positive regulation of gene expression	58	673	8.47953	2.14e-26	HRAS
GOTERM_BP_DIRECT	GO:0010628~positive regulation of gene expression	58	673	8.47953	2.14e-26	NOG
GOTERM_BP_DIRECT	GO:0010628~positive regulation of gene expression	58	673	8.47953	2.14e-26	LDLR
GOTERM_BP_DIRECT	GO:0010628~positive regulation of gene expression	58	673	8.47953	2.14e-26	STAR
GOTERM_BP_DIRECT	GO:0010628~positive regulation of gene expression	58	673	8.47953	2.14e-26	WNT3A
GOTERM_BP_DIRECT	GO:0010628~positive regulation of gene expression	58	673	8.47953	2.14e-26	MITF
GOTERM_BP_DIRECT	GO:0010628~positive regulation of gene expression	58	673	8.47953	2.14e-26	PAX6
GOTERM_BP_DIRECT	GO:0010628~positive regulation of gene expression	58	673	8.47953	2.14e-26	GJA1
GOTERM_BP_DIRECT	GO:0010628~positive regulation of gene expression	58	673	8.47953	2.14e-26	TLR4
GOTERM_BP_DIRECT	GO:0010628~positive regulation of gene expression	58	673	8.47953	2.14e-26	TGFB1
GOTERM_BP_DIRECT	GO:0010628~positive regulation of gene expression	58	673	8.47953	2.14e-26	TGFB2
GOTERM_BP_DIRECT	GO:0010628~positive regulation of gene expression	58	673	8.47953	2.14e-26	CDC42
GOTERM_BP_DIRECT	GO:0010628~positive regulation of gene expression	58	673	8.47953	2.14e-26	WNT3
GOTERM_BP_DIRECT	GO:0010628~positive regulation of gene expression	58	673	8.47953	2.14e-26	IFNG
GOTERM_BP_DIRECT	GO:0010628~positive regulation of gene expression	58	673	8.47953	2.14e-26	ALOX12B
GOTERM_BP_DIRECT	GO:0010628~positive regulation of gene expression	58	673	8.47953	2.14e-26	MYC
GOTERM_BP_DIRECT	GO:0010628~positive regulation of gene expression	58	673	8.47953	2.14e-26	IL1A
GOTERM_BP_DIRECT	GO:0010628~positive regulation of gene expression	58	673	8.47953	2.14e-26	RAB27A
GOTERM_BP_DIRECT	GO:0010628~positive regulation of gene expression	58	673	8.47953	2.14e-26	WNT10A
GOTERM_BP_DIRECT	GO:0010628~positive regulation of gene expression	58	673	8.47953	2.14e-26	AR
GOTERM_BP_DIRECT	GO:0010628~positive regulation of gene expression	58	673	8.47953	2.14e-26	TP53
GOTERM_BP_DIRECT	GO:0010628~positive regulation of gene expression	58	673	8.47953	2.14e-26	LEF1
GOTERM_BP_DIRECT	GO:0010628~positive regulation of gene expression	58	673	8.47953	2.14e-26	EDAR
GOTERM_BP_DIRECT	GO:0010628~positive regulation of gene expression	58	673	8.47953	2.14e-26	SMO
GOTERM_BP_DIRECT	GO:0010628~positive regulation of gene expression	58	673	8.47953	2.14e-26	INHBA
GOTERM_BP_DIRECT	GO:0010628~positive regulation of gene expression	58	673	8.47953	2.14e-26	NCOA3
GOTERM_BP_DIRECT	GO:0010628~positive regulation of gene expression	58	673	8.47953	2.14e-26	CD34
GOTERM_BP_DIRECT	GO:0010628~positive regulation of gene expression	58	673	8.47953	2.14e-26	VEGFA
GOTERM_BP_DIRECT	GO:0010628~positive regulation of gene expression	58	673	8.47953	2.14e-26	TFAP2A
GOTERM_BP_DIRECT	GO:0010628~positive regulation of gene expression	58	673	8.47953	2.14e-26	MAPK9
GOTERM_BP_DIRECT	GO:0010628~positive regulation of gene expression	58	673	8.47953	2.14e-26	MAPK8
GOTERM_BP_DIRECT	GO:0010628~positive regulation of gene expression	58	673	8.47953	2.14e-26	PRDM1
GOTERM_BP_DIRECT	GO:0010628~positive regulation of gene expression	58	673	8.47953	2.14e-26	EDA
GOTERM_BP_DIRECT	GO:0010628~positive regulation of gene expression	58	673	8.47953	2.14e-26	MED1
GOTERM_BP_DIRECT	GO:0010628~positive regulation of gene expression	58	673	8.47953	2.14e-26	NGF
GOTERM_BP_DIRECT	GO:0010628~positive regulation of gene expression	58	673	8.47953	2.14e-26	TNF
GOTERM_BP_DIRECT	GO:0010628~positive regulation of gene expression	58	673	8.47953	2.14e-26	ERBB2
GOTERM_BP_DIRECT	GO:0010628~positive regulation of gene expression	58	673	8.47953	2.14e-26	KIT
GOTERM_BP_DIRECT	GO:0010628~positive regulation of gene expression	58	673	8.47953	2.14e-26	CDH3
GOTERM_BP_DIRECT	GO:0010628~positive regulation of gene expression	58	673	8.47953	2.14e-26	DTNBP1
GOTERM_BP_DIRECT	GO:0010628~positive regulation of gene expression	58	673	8.47953	2.14e-26	DROSHA
GOTERM_BP_DIRECT	GO:0010628~positive regulation of gene expression	58	673	8.47953	2.14e-26	VDR
GOTERM_BP_DIRECT	GO:0010628~positive regulation of gene expression	58	673	8.47953	2.14e-26	KRAS
GOTERM_BP_DIRECT	GO:0010628~positive regulation of gene expression	58	673	8.47953	2.14e-26	INS
GOTERM_BP_DIRECT	GO:0010628~positive regulation of gene expression	58	673	8.47953	2.14e-26	CYP26B1
GOTERM_BP_DIRECT	GO:0010628~positive regulation of gene expression	58	673	8.47953	2.14e-26	BMP2
GOTERM_BP_DIRECT	GO:0010628~positive regulation of gene expression	58	673	8.47953	2.14e-26	IL6
GOTERM_BP_DIRECT	GO:0010628~positive regulation of gene expression	58	673	8.47953	2.14e-26	MAP2K1
GOTERM_BP_DIRECT	GO:0010628~positive regulation of gene expression	58	673	8.47953	2.14e-26	ITGA3
GOTERM_BP_DIRECT	GO:0010628~positive regulation of gene expression	58	673	8.47953	2.14e-26	PARK2
GOTERM_BP_DIRECT	GO:0010628~positive regulation of gene expression	58	673	8.47953	2.14e-26	STAT3
GOTERM_BP_DIRECT	GO:0010628~positive regulation of gene expression	58	673	8.47953	2.14e-26	BRCA1
GOTERM_BP_DIRECT	GO:0010628~positive regulation of gene expression	58	673	8.47953	2.14e-26	NTRK3
GOTERM_BP_DIRECT	GO:0010628~positive regulation of gene expression	58	673	8.47953	2.14e-26	ATF4
GOTERM_BP_DIRECT	GO:0010628~positive regulation of gene expression	58	673	8.47953	2.14e-26	DNMT1
GOTERM_BP_DIRECT	GO:0010628~positive regulation of gene expression	58	673	8.47953	2.14e-26	KLF4
GAD_DISEASE	Lung Cancer	92	599	13.4503	3.3e-25	SAT1
GAD_DISEASE	Lung Cancer	92	599	13.4503	3.3e-25	FHIT
GAD_DISEASE	Lung Cancer	92	599	13.4503	3.3e-25	PPARA
GAD_DISEASE	Lung Cancer	92	599	13.4503	3.3e-25	CASR
GAD_DISEASE	Lung Cancer	92	599	13.4503	3.3e-25	PPARD
GAD_DISEASE	Lung Cancer	92	599	13.4503	3.3e-25	HRAS
GAD_DISEASE	Lung Cancer	92	599	13.4503	3.3e-25	LDLR
GAD_DISEASE	Lung Cancer	92	599	13.4503	3.3e-25	MMP9
GAD_DISEASE	Lung Cancer	92	599	13.4503	3.3e-25	DICER1
GAD_DISEASE	Lung Cancer	92	599	13.4503	3.3e-25	PPARG
GAD_DISEASE	Lung Cancer	92	599	13.4503	3.3e-25	TP63
GAD_DISEASE	Lung Cancer	92	599	13.4503	3.3e-25	NFKB1
GAD_DISEASE	Lung Cancer	92	599	13.4503	3.3e-25	IL15
GAD_DISEASE	Lung Cancer	92	599	13.4503	3.3e-25	PTEN
GAD_DISEASE	Lung Cancer	92	599	13.4503	3.3e-25	TGFB1
GAD_DISEASE	Lung Cancer	92	599	13.4503	3.3e-25	CTNNB1
GAD_DISEASE	Lung Cancer	92	599	13.4503	3.3e-25	AKT1
GAD_DISEASE	Lung Cancer	92	599	13.4503	3.3e-25	AKR1C2
GAD_DISEASE	Lung Cancer	92	599	13.4503	3.3e-25	TYR
GAD_DISEASE	Lung Cancer	92	599	13.4503	3.3e-25	CDKN2A
GAD_DISEASE	Lung Cancer	92	599	13.4503	3.3e-25	APOE
GAD_DISEASE	Lung Cancer	92	599	13.4503	3.3e-25	GATA3
GAD_DISEASE	Lung Cancer	92	599	13.4503	3.3e-25	IFNG
GAD_DISEASE	Lung Cancer	92	599	13.4503	3.3e-25	FAS
GAD_DISEASE	Lung Cancer	92	599	13.4503	3.3e-25	BHLHE41
GAD_DISEASE	Lung Cancer	92	599	13.4503	3.3e-25	MYC
GAD_DISEASE	Lung Cancer	92	599	13.4503	3.3e-25	INSR
GAD_DISEASE	Lung Cancer	92	599	13.4503	3.3e-25	TERT
GAD_DISEASE	Lung Cancer	92	599	13.4503	3.3e-25	IL1A
GAD_DISEASE	Lung Cancer	92	599	13.4503	3.3e-25	OCA2
GAD_DISEASE	Lung Cancer	92	599	13.4503	3.3e-25	FTL
GAD_DISEASE	Lung Cancer	92	599	13.4503	3.3e-25	AKT2
GAD_DISEASE	Lung Cancer	92	599	13.4503	3.3e-25	EGFR
GAD_DISEASE	Lung Cancer	92	599	13.4503	3.3e-25	ICAM1
GAD_DISEASE	Lung Cancer	92	599	13.4503	3.3e-25	CYP11A1
GAD_DISEASE	Lung Cancer	92	599	13.4503	3.3e-25	RXRB
GAD_DISEASE	Lung Cancer	92	599	13.4503	3.3e-25	RXRA
GAD_DISEASE	Lung Cancer	92	599	13.4503	3.3e-25	TP53
[truncated: 125,623 more rows]
