# Supplementary material for: Computational derivation of a molecular framework for hair follicle biology from disease genes
Source: Sci Rep. 2017 Nov 24;7:16303. doi: 10.1038/s41598-017-16050-9 (PMC5701154; doi:10.1038/s41598-017-16050-9)
Supplement: Supplementary file 4 — Dataset 3 [file 41598_2017_16050_MOESM4_ESM.xlsx]

## Sheet: Category Summary
Annotation Type	Categories	Count of Terms
Pathways	BBID	5
Pathways	BIOCARTA	56
Pathways	EC_NUMBER	1
Pathways	KEGG_PATHWAY	105
Pathways	REACTOME_PATHWAY	133
Gene Ontology	GOTERM_BP_DIRECT	747
Gene Ontology	GOTERM_CC_DIRECT	90
Gene Ontology	GOTERM_MF_DIRECT	124
Disease	GAD_DISEASE	714
Disease	GAD_DISEASE_CLASS	17
Disease	OMIM_DISEASE	2
Functional Category	PIR_SEQ_FEATURE	6
Functional Category	UP_KEYWORDS	123
Functional Category	UP_SEQ_FEATURE	134
Protein Domain	INTERPRO	98
Protein Domain	PIR_SUPERFAMILY	1
Protein Domain	SMART	31
Protein Interaction	BIOGRID_INTERACTION	1282
Protein Interaction	DIP	13
Protein Interaction	INTACT	681
Protein Interaction	MINT	39
Protein Interaction	UCSC_TFBS	175
Tissue Expression	CGAP_EST_QUARTILE	206
Tissue Expression	CGAP_SAGE_QUARTILE	64
Tissue Expression	GNF_U133A_QUARTILE	35
Tissue Expression	UNIGENE_EST_QUARTILE	32
Tissue Expression	UP_TISSUE	21
