# Supplementary material for: Computational derivation of a molecular framework for hair follicle biology from disease genes
Source: Sci Rep. 2017 Nov 24;7:16303. doi: 10.1038/s41598-017-16050-9 (PMC5701154; doi:10.1038/s41598-017-16050-9)
Supplement: Supplementary file 5 — Dataset 4 [file 41598_2017_16050_MOESM5_ESM.xlsx]

## Sheet: cytoscape.import
Term	Pathway	Gene	Pathway.Count	Louvain.Community
h_at1rPathway:Angiotensin II mediated activation of JNK Pathway via Pyk2 dependent signaling	JNK	PTK2	7	cluster 2
h_at1rPathway:Angiotensin II mediated activation of JNK Pathway via Pyk2 dependent signaling	JNK	HRAS	34	cluster 2
h_at1rPathway:Angiotensin II mediated activation of JNK Pathway via Pyk2 dependent signaling	JNK	MAP2K1	40	cluster 2
h_at1rPathway:Angiotensin II mediated activation of JNK Pathway via Pyk2 dependent signaling	JNK	GNAQ	7	cluster 2
h_at1rPathway:Angiotensin II mediated activation of JNK Pathway via Pyk2 dependent signaling	JNK	MAP2K2	25	cluster 2
h_at1rPathway:Angiotensin II mediated activation of JNK Pathway via Pyk2 dependent signaling	JNK	SOS1	29	cluster 2
h_at1rPathway:Angiotensin II mediated activation of JNK Pathway via Pyk2 dependent signaling	JNK	RAC1	14	cluster 2
h_at1rPathway:Angiotensin II mediated activation of JNK Pathway via Pyk2 dependent signaling	JNK	RAF1	36	cluster 2
h_at1rPathway:Angiotensin II mediated activation of JNK Pathway via Pyk2 dependent signaling	JNK	MAPK8	25	cluster 2
h_at1rPathway:Angiotensin II mediated activation of JNK Pathway via Pyk2 dependent signaling	JNK	SRC	12	cluster 2
h_at1rPathway:Angiotensin II mediated activation of JNK Pathway via Pyk2 dependent signaling	JNK	EGFR	14	cluster 4
h_cd40Pathway:CD40L Signaling Pathway	CD40L	CD40LG	3	cluster 2
h_cd40Pathway:CD40L Signaling Pathway	CD40L	RELA	20	cluster 2
h_cd40Pathway:CD40L Signaling Pathway	CD40L	IKBKG	12	cluster 2
h_cd40Pathway:CD40L Signaling Pathway	CD40L	NFKB1	20	cluster 2
h_cd40Pathway:CD40L Signaling Pathway	CD40L	TRAF6	7	cluster 2
h_cd40Pathway:CD40L Signaling Pathway	CD40L	CHUK	14	cluster 2
h_ceramidePathway:Ceramide Signaling Pathway	Ceramide	MAP2K1	40	cluster 2
h_ceramidePathway:Ceramide Signaling Pathway	Ceramide	AIFM1	1	cluster 2
h_ceramidePathway:Ceramide Signaling Pathway	Ceramide	RELA	20	cluster 2
h_ceramidePathway:Ceramide Signaling Pathway	Ceramide	BCL2	6	cluster 2
h_ceramidePathway:Ceramide Signaling Pathway	Ceramide	RAF1	36	cluster 2
h_ceramidePathway:Ceramide Signaling Pathway	Ceramide	NFKB1	20	cluster 2
h_ceramidePathway:Ceramide Signaling Pathway	Ceramide	MAPK8	25	cluster 2
h_cxcr4Pathway:CXCR4 Signaling Pathway	CXCR4	PTK2	7	cluster 2
h_cxcr4Pathway:CXCR4 Signaling Pathway	CXCR4	HRAS	34	cluster 2
h_cxcr4Pathway:CXCR4 Signaling Pathway	CXCR4	PLCG1	16	cluster 2
h_cxcr4Pathway:CXCR4 Signaling Pathway	CXCR4	MAP2K1	40	cluster 2
h_cxcr4Pathway:CXCR4 Signaling Pathway	CXCR4	GNAQ	7	cluster 2
h_cxcr4Pathway:CXCR4 Signaling Pathway	CXCR4	RELA	20	cluster 2
h_cxcr4Pathway:CXCR4 Signaling Pathway	CXCR4	RAF1	36	cluster 2
h_cxcr4Pathway:CXCR4 Signaling Pathway	CXCR4	NFKB1	20	cluster 2
h_egfPathway:EGF Signaling Pathway	EGF	HRAS	34	cluster 2
h_egfPathway:EGF Signaling Pathway	EGF	PLCG1	16	cluster 2
h_egfPathway:EGF Signaling Pathway	EGF	MAP2K1	40	cluster 2
h_egfPathway:EGF Signaling Pathway	EGF	SOS1	29	cluster 2
h_egfPathway:EGF Signaling Pathway	EGF	RAF1	36	cluster 2
h_egfPathway:EGF Signaling Pathway	EGF	MAPK8	25	cluster 2
h_egfPathway:EGF Signaling Pathway	EGF	STAT3	13	cluster 2
h_egfPathway:EGF Signaling Pathway	EGF	EGFR	14	cluster 4
h_egfPathway:EGF Signaling Pathway	EGF	JAK1	7	cluster 4
h_egfPathway:EGF Signaling Pathway	EGF	EGF	9	cluster 4
h_epoPathway:EPO Signaling Pathway	EPO	PTPN6	6	cluster 2
h_epoPathway:EPO Signaling Pathway	EPO	HRAS	34	cluster 2
h_epoPathway:EPO Signaling Pathway	EPO	PLCG1	16	cluster 2
h_epoPathway:EPO Signaling Pathway	EPO	MAP2K1	40	cluster 2
h_epoPathway:EPO Signaling Pathway	EPO	SOS1	29	cluster 2
h_epoPathway:EPO Signaling Pathway	EPO	STAT5B	8	cluster 2
h_epoPathway:EPO Signaling Pathway	EPO	RAF1	36	cluster 2
h_epoPathway:EPO Signaling Pathway	EPO	MAPK8	25	cluster 2
h_erkPathway:Erk1/Erk2 Mapk Signaling pathway	Erk1/Erk2 Mapk	HRAS	34	cluster 2
h_erkPathway:Erk1/Erk2 Mapk Signaling pathway	Erk1/Erk2 Mapk	MAP2K1	40	cluster 2
h_erkPathway:Erk1/Erk2 Mapk Signaling pathway	Erk1/Erk2 Mapk	MAP2K2	25	cluster 2
h_erkPathway:Erk1/Erk2 Mapk Signaling pathway	Erk1/Erk2 Mapk	SOS1	29	cluster 2
h_erkPathway:Erk1/Erk2 Mapk Signaling pathway	Erk1/Erk2 Mapk	RAF1	36	cluster 2
h_erkPathway:Erk1/Erk2 Mapk Signaling pathway	Erk1/Erk2 Mapk	SRC	12	cluster 2
h_erkPathway:Erk1/Erk2 Mapk Signaling pathway	Erk1/Erk2 Mapk	STAT3	13	cluster 2
h_erkPathway:Erk1/Erk2 Mapk Signaling pathway	Erk1/Erk2 Mapk	MYC	10	cluster 3
h_erkPathway:Erk1/Erk2 Mapk Signaling pathway	Erk1/Erk2 Mapk	EGFR	14	cluster 4
h_erkPathway:Erk1/Erk2 Mapk Signaling pathway	Erk1/Erk2 Mapk	IGF1R	9	cluster 4
h_erkPathway:Erk1/Erk2 Mapk Signaling pathway	Erk1/Erk2 Mapk	NGFR	5	cluster 4
h_erkPathway:Erk1/Erk2 Mapk Signaling pathway	Erk1/Erk2 Mapk	ITGB1	4	cluster 4
h_erkPathway:Erk1/Erk2 Mapk Signaling pathway	Erk1/Erk2 Mapk	NGF	7	cluster 4
h_ghPathway:Growth Hormone Signaling Pathway	Growth Hormone	PTPN6	6	cluster 2
h_ghPathway:Growth Hormone Signaling Pathway	Growth Hormone	HRAS	34	cluster 2
h_ghPathway:Growth Hormone Signaling Pathway	Growth Hormone	PLCG1	16	cluster 2
h_ghPathway:Growth Hormone Signaling Pathway	Growth Hormone	MAP2K1	40	cluster 2
h_ghPathway:Growth Hormone Signaling Pathway	Growth Hormone	SOS1	29	cluster 2
h_ghPathway:Growth Hormone Signaling Pathway	Growth Hormone	STAT5B	8	cluster 2
h_ghPathway:Growth Hormone Signaling Pathway	Growth Hormone	RAF1	36	cluster 2
h_ghPathway:Growth Hormone Signaling Pathway	Growth Hormone	INSR	9	cluster 4
h_her2Pathway:Role of ERBB2 in Signal Transduction and Oncology	ErbB2	HRAS	34	cluster 2
h_her2Pathway:Role of ERBB2 in Signal Transduction and Oncology	ErbB2	MAP2K1	40	cluster 2
h_her2Pathway:Role of ERBB2 in Signal Transduction and Oncology	ErbB2	SOS1	29	cluster 2
h_her2Pathway:Role of ERBB2 in Signal Transduction and Oncology	ErbB2	ERBB2	3	cluster 2
h_her2Pathway:Role of ERBB2 in Signal Transduction and Oncology	ErbB2	RAF1	36	cluster 2
h_her2Pathway:Role of ERBB2 in Signal Transduction and Oncology	ErbB2	STAT3	13	cluster 2
h_her2Pathway:Role of ERBB2 in Signal Transduction and Oncology	ErbB2	EGFR	14	cluster 4
h_her2Pathway:Role of ERBB2 in Signal Transduction and Oncology	ErbB2	IL6	10	cluster 4
h_igf1Pathway:IGF-1 Signaling Pathway	IGF-1	HRAS	34	cluster 2
h_igf1Pathway:IGF-1 Signaling Pathway	IGF-1	MAP2K1	40	cluster 2
h_igf1Pathway:IGF-1 Signaling Pathway	IGF-1	SOS1	29	cluster 2
h_igf1Pathway:IGF-1 Signaling Pathway	IGF-1	RAF1	36	cluster 2
h_igf1Pathway:IGF-1 Signaling Pathway	IGF-1	MAPK8	25	cluster 2
h_igf1Pathway:IGF-1 Signaling Pathway	IGF-1	IGF1R	9	cluster 4
h_igf1Pathway:IGF-1 Signaling Pathway	IGF-1	IGF1	9	cluster 4
h_il1rPathway:Signal transduction through IL1R	IL1R	TNF	11	cluster 2
h_il1rPathway:Signal transduction through IL1R	IL1R	RELA	20	cluster 2
h_il1rPathway:Signal transduction through IL1R	IL1R	NFKB1	20	cluster 2
h_il1rPathway:Signal transduction through IL1R	IL1R	MAPK8	25	cluster 2
h_il1rPathway:Signal transduction through IL1R	IL1R	TRAF6	7	cluster 2
h_il1rPathway:Signal transduction through IL1R	IL1R	IL1A	3	cluster 2
h_il1rPathway:Signal transduction through IL1R	IL1R	CHUK	14	cluster 2
h_il1rPathway:Signal transduction through IL1R	IL1R	TGFB1	5	cluster 3
h_il1rPathway:Signal transduction through IL1R	IL1R	TGFB2	5	cluster 3
h_il1rPathway:Signal transduction through IL1R	IL1R	IL6	10	cluster 4
h_il2Pathway:IL 2 signaling pathway	IL2	HRAS	34	cluster 2
h_il2Pathway:IL 2 signaling pathway	IL2	MAP2K1	40	cluster 2
h_il2Pathway:IL 2 signaling pathway	IL2	SOS1	29	cluster 2
h_il2Pathway:IL 2 signaling pathway	IL2	STAT5B	8	cluster 2
h_il2Pathway:IL 2 signaling pathway	IL2	RAF1	36	cluster 2
h_il2Pathway:IL 2 signaling pathway	IL2	MAPK8	25	cluster 2
h_il2Pathway:IL 2 signaling pathway	IL2	IL2RB	3	cluster 4
h_il2Pathway:IL 2 signaling pathway	IL2	JAK1	7	cluster 4
h_il2Pathway:IL 2 signaling pathway	IL2	IL2	4	cluster 4
h_il3Pathway:IL 3 signaling pathway	IL3	PTPN6	6	cluster 2
h_il3Pathway:IL 3 signaling pathway	IL3	HRAS	34	cluster 2
h_il3Pathway:IL 3 signaling pathway	IL3	MAP2K1	40	cluster 2
h_il3Pathway:IL 3 signaling pathway	IL3	SOS1	29	cluster 2
h_il3Pathway:IL 3 signaling pathway	IL3	STAT5B	8	cluster 2
h_il3Pathway:IL 3 signaling pathway	IL3	RAF1	36	cluster 2
h_il6Pathway:IL 6 signaling pathway	IL6	HRAS	34	cluster 2
h_il6Pathway:IL 6 signaling pathway	IL6	CEBPB	2	cluster 2
h_il6Pathway:IL 6 signaling pathway	IL6	MAP2K1	40	cluster 2
h_il6Pathway:IL 6 signaling pathway	IL6	SOS1	29	cluster 2
h_il6Pathway:IL 6 signaling pathway	IL6	RAF1	36	cluster 2
h_il6Pathway:IL 6 signaling pathway	IL6	STAT3	13	cluster 2
h_il6Pathway:IL 6 signaling pathway	IL6	IL6	10	cluster 4
h_il6Pathway:IL 6 signaling pathway	IL6	JAK1	7	cluster 4
h_metPathway:Signaling of Hepatocyte Growth Factor Receptor	Hepatocyte Growth Factor	HRAS	34	cluster 2
h_metPathway:Signaling of Hepatocyte Growth Factor Receptor	Hepatocyte Growth Factor	MAP2K1	40	cluster 2
h_metPathway:Signaling of Hepatocyte Growth Factor Receptor	Hepatocyte Growth Factor	MAP2K2	25	cluster 2
h_metPathway:Signaling of Hepatocyte Growth Factor Receptor	Hepatocyte Growth Factor	RAF1	36	cluster 2
h_metPathway:Signaling of Hepatocyte Growth Factor Receptor	Hepatocyte Growth Factor	STAT3	13	cluster 2
h_metPathway:Signaling of Hepatocyte Growth Factor Receptor	Hepatocyte Growth Factor	SRC	12	cluster 2
h_metPathway:Signaling of Hepatocyte Growth Factor Receptor	Hepatocyte Growth Factor	PTK2	7	cluster 2
h_metPathway:Signaling of Hepatocyte Growth Factor Receptor	Hepatocyte Growth Factor	SOS1	29	cluster 2
h_metPathway:Signaling of Hepatocyte Growth Factor Receptor	Hepatocyte Growth Factor	GAB1	4	cluster 2
h_metPathway:Signaling of Hepatocyte Growth Factor Receptor	Hepatocyte Growth Factor	MAPK8	25	cluster 2
h_metPathway:Signaling of Hepatocyte Growth Factor Receptor	Hepatocyte Growth Factor	HGF	4	cluster 4
h_metPathway:Signaling of Hepatocyte Growth Factor Receptor	Hepatocyte Growth Factor	PTEN	5	cluster 4
h_metPathway:Signaling of Hepatocyte Growth Factor Receptor	Hepatocyte Growth Factor	ITGB1	4	cluster 4
h_nfkbPathway:NF-kB Signaling Pathway	NFκB	IL1A	3	cluster 2
h_notchPathway:Proteolysis and Signaling Pathway of Notch	Notch proteolysis	NOTCH1	4	cluster 3
h_notchPathway:Proteolysis and Signaling Pathway of Notch	Notch proteolysis	PSEN1	5	cluster 3
h_notchPathway:Proteolysis and Signaling Pathway of Notch	Notch proteolysis	ADAM17	3	cluster 3
h_notchPathway:Proteolysis and Signaling Pathway of Notch	Notch proteolysis	DLL1	3	cluster 3
h_notchPathway:Proteolysis and Signaling Pathway of Notch	Notch proteolysis	RBPJ	3	cluster 3
h_pdgfPathway:PDGF Signaling Pathway	PDGF	HRAS	34	cluster 2
h_pdgfPathway:PDGF Signaling Pathway	PDGF	PLCG1	16	cluster 2
h_pdgfPathway:PDGF Signaling Pathway	PDGF	MAP2K1	40	cluster 2
h_pdgfPathway:PDGF Signaling Pathway	PDGF	SOS1	29	cluster 2
h_pdgfPathway:PDGF Signaling Pathway	PDGF	RAF1	36	cluster 2
h_pdgfPathway:PDGF Signaling Pathway	PDGF	MAPK8	25	cluster 2
h_pdgfPathway:PDGF Signaling Pathway	PDGF	STAT3	13	cluster 2
h_pdgfPathway:PDGF Signaling Pathway	PDGF	PDGFA	5	cluster 4
h_pdgfPathway:PDGF Signaling Pathway	PDGF	JAK1	7	cluster 4
h_ps1Pathway:Presenilin action in Notch and Wnt signaling	Presenilin	WNT1	4	cluster 3
h_ps1Pathway:Presenilin action in Notch and Wnt signaling	Presenilin	NOTCH1	4	cluster 3
h_ps1Pathway:Presenilin action in Notch and Wnt signaling	Presenilin	PSEN1	5	cluster 3
h_ps1Pathway:Presenilin action in Notch and Wnt signaling	Presenilin	FZD1	5	cluster 3
h_ps1Pathway:Presenilin action in Notch and Wnt signaling	Presenilin	ADAM17	3	cluster 3
h_ps1Pathway:Presenilin action in Notch and Wnt signaling	Presenilin	DLL1	3	cluster 3
h_ps1Pathway:Presenilin action in Notch and Wnt signaling	Presenilin	RBPJ	3	cluster 3
h_ps1Pathway:Presenilin action in Notch and Wnt signaling	Presenilin	CTNNB1	6	cluster 3
h_ps1Pathway:Presenilin action in Notch and Wnt signaling	Presenilin	APC	5	cluster 3
h_spryPathway:Sprouty regulation of tyrosine kinase signals	Sprouty	HRAS	34	cluster 2
h_spryPathway:Sprouty regulation of tyrosine kinase signals	Sprouty	MAP2K1	40	cluster 2
h_spryPathway:Sprouty regulation of tyrosine kinase signals	Sprouty	SOS1	29	cluster 2
h_spryPathway:Sprouty regulation of tyrosine kinase signals	Sprouty	CBL	4	cluster 2
h_spryPathway:Sprouty regulation of tyrosine kinase signals	Sprouty	RAF1	36	cluster 2
h_spryPathway:Sprouty regulation of tyrosine kinase signals	Sprouty	SRC	12	cluster 2
h_spryPathway:Sprouty regulation of tyrosine kinase signals	Sprouty	EGFR	14	cluster 4
h_spryPathway:Sprouty regulation of tyrosine kinase signals	Sprouty	EGF	9	cluster 4
h_tgfbPathway:TGF beta signaling pathway	TGFβ	MAP2K1	40	cluster 2
h_tgfbPathway:TGF beta signaling pathway	TGFβ	APC	5	cluster 3
h_tgfbPathway:TGF beta signaling pathway	TGFβ	CDH1	3	cluster 3
h_trkaPathway:Trka Receptor Signaling Pathway	Trka Receptor	AKT1	27	cluster 2
h_trkaPathway:Trka Receptor Signaling Pathway	Trka Receptor	HRAS	34	cluster 2
h_trkaPathway:Trka Receptor Signaling Pathway	Trka Receptor	PLCG1	16	cluster 2
h_trkaPathway:Trka Receptor Signaling Pathway	Trka Receptor	NTRK1	3	cluster 2
h_trkaPathway:Trka Receptor Signaling Pathway	Trka Receptor	SOS1	29	cluster 2
h_trkaPathway:Trka Receptor Signaling Pathway	Trka Receptor	NGF	7	cluster 4
h_wnt-Lrp6Pathway:Wnt/LRP6 Signalling	Wnt/LRP6	DKK2	2	cluster 3
h_wnt-Lrp6Pathway:Wnt/LRP6 Signalling	Wnt/LRP6	DKK1	2	cluster 3
h_wnt-Lrp6Pathway:Wnt/LRP6 Signalling	Wnt/LRP6	LRP6	2	cluster 3
h_wnt-Lrp6Pathway:Wnt/LRP6 Signalling	Wnt/LRP6	FZD1	5	cluster 3
h_wntPathway:WNT Signaling Pathway	Wnt	HDAC1	3	cluster 3
hsa03320:PPAR signaling pathway	PPAR	PPARA	3	cluster 1
hsa03320:PPAR signaling pathway	PPAR	RXRB	3	cluster 1
hsa03320:PPAR signaling pathway	PPAR	RXRA	4	cluster 1
hsa03320:PPAR signaling pathway	PPAR	SCD	2	cluster 1
hsa03320:PPAR signaling pathway	PPAR	ILK	1	cluster 1
hsa03320:PPAR signaling pathway	PPAR	PPARG	2	cluster 1
hsa03320:PPAR signaling pathway	PPAR	ADIPOQ	3	cluster 1
hsa03320:PPAR signaling pathway	PPAR	SLC27A4	1	cluster 1
hsa03320:PPAR signaling pathway	PPAR	PDPK1	10	cluster 2
hsa03320:PPAR signaling pathway	PPAR	PPARD	2	cluster 3
hsa04010:MAPK signaling pathway	MAPK	HRAS	34	cluster 2
hsa04010:MAPK signaling pathway	MAPK	TNF	11	cluster 2
hsa04010:MAPK signaling pathway	MAPK	NFKB1	20	cluster 2
hsa04010:MAPK signaling pathway	MAPK	NFKB2	2	cluster 2
hsa04010:MAPK signaling pathway	MAPK	AKT1	27	cluster 2
hsa04010:MAPK signaling pathway	MAPK	CDC42	8	cluster 2
hsa04010:MAPK signaling pathway	MAPK	MAP3K5	4	cluster 2
hsa04010:MAPK signaling pathway	MAPK	BDNF	3	cluster 2
hsa04010:MAPK signaling pathway	MAPK	KRAS	19	cluster 2
hsa04010:MAPK signaling pathway	MAPK	SOS1	29	cluster 2
hsa04010:MAPK signaling pathway	MAPK	RAC1	14	cluster 2
hsa04010:MAPK signaling pathway	MAPK	FAS	3	cluster 2
hsa04010:MAPK signaling pathway	MAPK	TRAF6	7	cluster 2
hsa04010:MAPK signaling pathway	MAPK	CHUK	14	cluster 2
hsa04010:MAPK signaling pathway	MAPK	IL1A	3	cluster 2
hsa04010:MAPK signaling pathway	MAPK	AKT2	26	cluster 2
hsa04010:MAPK signaling pathway	MAPK	NTF4	2	cluster 2
hsa04010:MAPK signaling pathway	MAPK	NTF3	2	cluster 2
hsa04010:MAPK signaling pathway	MAPK	MAP2K1	40	cluster 2
hsa04010:MAPK signaling pathway	MAPK	MAP2K2	25	cluster 2
hsa04010:MAPK signaling pathway	MAPK	RELA	20	cluster 2
hsa04010:MAPK signaling pathway	MAPK	RELB	2	cluster 2
hsa04010:MAPK signaling pathway	MAPK	TP53	7	cluster 2
hsa04010:MAPK signaling pathway	MAPK	RAF1	36	cluster 2
hsa04010:MAPK signaling pathway	MAPK	ATF4	7	cluster 2
hsa04010:MAPK signaling pathway	MAPK	NTRK1	3	cluster 2
hsa04010:MAPK signaling pathway	MAPK	IKBKG	12	cluster 2
hsa04010:MAPK signaling pathway	MAPK	MAPK9	16	cluster 2
hsa04010:MAPK signaling pathway	MAPK	MAPK8	25	cluster 2
hsa04010:MAPK signaling pathway	MAPK	PPP5C	1	cluster 2
hsa04010:MAPK signaling pathway	MAPK	TGFB1	5	cluster 3
hsa04010:MAPK signaling pathway	MAPK	TGFB2	5	cluster 3
hsa04010:MAPK signaling pathway	MAPK	MYC	10	cluster 3
hsa04010:MAPK signaling pathway	MAPK	FGFR2	5	cluster 4
hsa04010:MAPK signaling pathway	MAPK	FGF5	4	cluster 4
hsa04010:MAPK signaling pathway	MAPK	FGFR1	5	cluster 4
hsa04010:MAPK signaling pathway	MAPK	FGF18	4	cluster 4
hsa04010:MAPK signaling pathway	MAPK	FGF7	4	cluster 4
hsa04010:MAPK signaling pathway	MAPK	PDGFA	5	cluster 4
hsa04010:MAPK signaling pathway	MAPK	FGF10	4	cluster 4
hsa04010:MAPK signaling pathway	MAPK	FGF13	4	cluster 4
hsa04010:MAPK signaling pathway	MAPK	EGF	9	cluster 4
hsa04010:MAPK signaling pathway	MAPK	EGFR	14	cluster 4
hsa04010:MAPK signaling pathway	MAPK	NF1	2	cluster 4
hsa04010:MAPK signaling pathway	MAPK	FGF20	4	cluster 4
hsa04010:MAPK signaling pathway	MAPK	NGF	7	cluster 4
hsa04012:ErbB signaling pathway	ErbB	HRAS	34	cluster 2
hsa04012:ErbB signaling pathway	ErbB	NRG3	1	cluster 2
hsa04012:ErbB signaling pathway	ErbB	ERBB2	3	cluster 2
hsa04012:ErbB signaling pathway	ErbB	BTC	1	cluster 2
hsa04012:ErbB signaling pathway	ErbB	STAT5B	8	cluster 2
hsa04012:ErbB signaling pathway	ErbB	SRC	12	cluster 2
hsa04012:ErbB signaling pathway	ErbB	AKT1	27	cluster 2
hsa04012:ErbB signaling pathway	ErbB	PTK2	7	cluster 2
hsa04012:ErbB signaling pathway	ErbB	KRAS	19	cluster 2
hsa04012:ErbB signaling pathway	ErbB	SOS1	29	cluster 2
hsa04012:ErbB signaling pathway	ErbB	GAB1	4	cluster 2
hsa04012:ErbB signaling pathway	ErbB	TGFA	1	cluster 2
hsa04012:ErbB signaling pathway	ErbB	AKT2	26	cluster 2
hsa04012:ErbB signaling pathway	ErbB	MAP2K1	40	cluster 2
hsa04012:ErbB signaling pathway	ErbB	MAP2K2	25	cluster 2
hsa04012:ErbB signaling pathway	ErbB	CBL	4	cluster 2
hsa04012:ErbB signaling pathway	ErbB	RAF1	36	cluster 2
hsa04012:ErbB signaling pathway	ErbB	PLCG1	16	cluster 2
hsa04012:ErbB signaling pathway	ErbB	MAPK9	16	cluster 2
hsa04012:ErbB signaling pathway	ErbB	MAPK8	25	cluster 2
hsa04012:ErbB signaling pathway	ErbB	MYC	10	cluster 3
hsa04012:ErbB signaling pathway	ErbB	AREG	2	cluster 3
hsa04012:ErbB signaling pathway	ErbB	EGF	9	cluster 4
hsa04012:ErbB signaling pathway	ErbB	EGFR	14	cluster 4
hsa04012:ErbB signaling pathway	ErbB	CDKN1A	5	cluster 4
hsa04012:ErbB signaling pathway	ErbB	CDKN1B	4	cluster 4
hsa04014:Ras signaling pathway	Ras	AKT1	27	cluster 2
hsa04014:Ras signaling pathway	Ras	AKT2	26	cluster 2
hsa04014:Ras signaling pathway	Ras	CDC42	8	cluster 2
hsa04014:Ras signaling pathway	Ras	CHUK	14	cluster 2
hsa04014:Ras signaling pathway	Ras	GAB1	4	cluster 2
hsa04014:Ras signaling pathway	Ras	HRAS	34	cluster 2
hsa04014:Ras signaling pathway	Ras	IKBKG	12	cluster 2
hsa04014:Ras signaling pathway	Ras	KRAS	19	cluster 2
hsa04014:Ras signaling pathway	Ras	MAP2K1	40	cluster 2
hsa04014:Ras signaling pathway	Ras	MAP2K2	25	cluster 2
hsa04014:Ras signaling pathway	Ras	MAPK8	25	cluster 2
hsa04014:Ras signaling pathway	Ras	MAPK9	16	cluster 2
hsa04014:Ras signaling pathway	Ras	NFKB1	20	cluster 2
hsa04014:Ras signaling pathway	Ras	PLCG1	16	cluster 2
hsa04014:Ras signaling pathway	Ras	RAC1	14	cluster 2
hsa04014:Ras signaling pathway	Ras	RAF1	36	cluster 2
hsa04014:Ras signaling pathway	Ras	RELA	20	cluster 2
hsa04014:Ras signaling pathway	Ras	SOS1	29	cluster 2
hsa04014:Ras signaling pathway	Ras	BCL2L1	4	cluster 4
hsa04014:Ras signaling pathway	Ras	EGF	9	cluster 4
hsa04014:Ras signaling pathway	Ras	EGFR	14	cluster 4
hsa04014:Ras signaling pathway	Ras	ETS1	1	cluster 4
hsa04014:Ras signaling pathway	Ras	ETS2	1	cluster 4
hsa04014:Ras signaling pathway	Ras	FGF10	4	cluster 4
hsa04014:Ras signaling pathway	Ras	FGF13	4	cluster 4
hsa04014:Ras signaling pathway	Ras	FGF18	4	cluster 4
hsa04014:Ras signaling pathway	Ras	FGF20	4	cluster 4
hsa04014:Ras signaling pathway	Ras	FGF5	4	cluster 4
hsa04014:Ras signaling pathway	Ras	FGF7	4	cluster 4
hsa04014:Ras signaling pathway	Ras	FGFR1	5	cluster 4
hsa04014:Ras signaling pathway	Ras	FGFR2	5	cluster 4
hsa04014:Ras signaling pathway	Ras	HGF	4	cluster 4
hsa04014:Ras signaling pathway	Ras	IGF1	9	cluster 4
hsa04014:Ras signaling pathway	Ras	IGF1R	9	cluster 4
hsa04014:Ras signaling pathway	Ras	INS	9	cluster 4
hsa04014:Ras signaling pathway	Ras	INSR	9	cluster 4
hsa04014:Ras signaling pathway	Ras	KIT	3	cluster 4
hsa04014:Ras signaling pathway	Ras	KITLG	3	cluster 4
hsa04014:Ras signaling pathway	Ras	KSR1	1	cluster 4
hsa04014:Ras signaling pathway	Ras	NF1	2	cluster 4
hsa04014:Ras signaling pathway	Ras	NGF	7	cluster 4
hsa04014:Ras signaling pathway	Ras	NGFR	5	cluster 4
hsa04014:Ras signaling pathway	Ras	PDGFA	5	cluster 4
hsa04014:Ras signaling pathway	Ras	PLA2G10	1	cluster 4
hsa04014:Ras signaling pathway	Ras	PLA2G2A	1	cluster 4
hsa04014:Ras signaling pathway	Ras	TBK1	2	cluster 4
hsa04014:Ras signaling pathway	Ras	VEGFA	5	cluster 4
hsa04015:Rap1 signaling pathway	Rap1	HRAS	34	cluster 2
hsa04015:Rap1 signaling pathway	Rap1	SRC	12	cluster 2
hsa04015:Rap1 signaling pathway	Rap1	AKT1	27	cluster 2
hsa04015:Rap1 signaling pathway	Rap1	CDC42	8	cluster 2
hsa04015:Rap1 signaling pathway	Rap1	KRAS	19	cluster 2
hsa04015:Rap1 signaling pathway	Rap1	RAC1	14	cluster 2
hsa04015:Rap1 signaling pathway	Rap1	AKT2	26	cluster 2
hsa04015:Rap1 signaling pathway	Rap1	MAP2K1	40	cluster 2
hsa04015:Rap1 signaling pathway	Rap1	MAP2K2	25	cluster 2
hsa04015:Rap1 signaling pathway	Rap1	RAF1	36	cluster 2
hsa04015:Rap1 signaling pathway	Rap1	PLCG1	16	cluster 2
hsa04015:Rap1 signaling pathway	Rap1	GNAQ	7	cluster 2
hsa04015:Rap1 signaling pathway	Rap1	PRKCZ	5	cluster 3
hsa04015:Rap1 signaling pathway	Rap1	CDH1	3	cluster 3
hsa04015:Rap1 signaling pathway	Rap1	ITGB2	2	cluster 3
hsa04015:Rap1 signaling pathway	Rap1	CTNNB1	6	cluster 3
hsa04015:Rap1 signaling pathway	Rap1	FGFR2	5	cluster 4
hsa04015:Rap1 signaling pathway	Rap1	FGF5	4	cluster 4
hsa04015:Rap1 signaling pathway	Rap1	FGFR1	5	cluster 4
hsa04015:Rap1 signaling pathway	Rap1	FGF18	4	cluster 4
hsa04015:Rap1 signaling pathway	Rap1	FGF7	4	cluster 4
hsa04015:Rap1 signaling pathway	Rap1	DRD2	2	cluster 4
hsa04015:Rap1 signaling pathway	Rap1	PDGFA	5	cluster 4
hsa04015:Rap1 signaling pathway	Rap1	KITLG	3	cluster 4
hsa04015:Rap1 signaling pathway	Rap1	FGF10	4	cluster 4
hsa04015:Rap1 signaling pathway	Rap1	FGF13	4	cluster 4
hsa04015:Rap1 signaling pathway	Rap1	KIT	3	cluster 4
hsa04015:Rap1 signaling pathway	Rap1	ITGB1	4	cluster 4
hsa04015:Rap1 signaling pathway	Rap1	IGF1R	9	cluster 4
hsa04015:Rap1 signaling pathway	Rap1	INS	9	cluster 4
hsa04015:Rap1 signaling pathway	Rap1	EGF	9	cluster 4
hsa04015:Rap1 signaling pathway	Rap1	THBS1	4	cluster 4
hsa04015:Rap1 signaling pathway	Rap1	INSR	9	cluster 4
hsa04015:Rap1 signaling pathway	Rap1	EGFR	14	cluster 4
hsa04015:Rap1 signaling pathway	Rap1	IGF1	9	cluster 4
hsa04015:Rap1 signaling pathway	Rap1	HGF	4	cluster 4
hsa04015:Rap1 signaling pathway	Rap1	FGF20	4	cluster 4
hsa04015:Rap1 signaling pathway	Rap1	FARP2	1	cluster 4
hsa04015:Rap1 signaling pathway	Rap1	VEGFA	5	cluster 4
hsa04015:Rap1 signaling pathway	Rap1	NGFR	5	cluster 4
hsa04015:Rap1 signaling pathway	Rap1	NGF	7	cluster 4
hsa04022:cGMP-PKG signaling pathway	cGMP-PKG	IRS2	5	cluster 2
hsa04022:cGMP-PKG signaling pathway	cGMP-PKG	MAP2K1	40	cluster 2
hsa04022:cGMP-PKG signaling pathway	cGMP-PKG	MAP2K2	25	cluster 2
hsa04022:cGMP-PKG signaling pathway	cGMP-PKG	GNA11	2	cluster 2
hsa04022:cGMP-PKG signaling pathway	cGMP-PKG	PDE3B	3	cluster 2
hsa04022:cGMP-PKG signaling pathway	cGMP-PKG	RAF1	36	cluster 2
hsa04022:cGMP-PKG signaling pathway	cGMP-PKG	BDKRB2	2	cluster 2
hsa04022:cGMP-PKG signaling pathway	cGMP-PKG	ITPR3	3	cluster 2
hsa04022:cGMP-PKG signaling pathway	cGMP-PKG	AKT1	27	cluster 2
hsa04022:cGMP-PKG signaling pathway	cGMP-PKG	EDNRA	2	cluster 2
hsa04022:cGMP-PKG signaling pathway	cGMP-PKG	EDNRB	1	cluster 2
hsa04022:cGMP-PKG signaling pathway	cGMP-PKG	ATF4	7	cluster 2
hsa04022:cGMP-PKG signaling pathway	cGMP-PKG	GNAQ	7	cluster 2
hsa04022:cGMP-PKG signaling pathway	cGMP-PKG	GTF2IRD1	1	cluster 2
hsa04022:cGMP-PKG signaling pathway	cGMP-PKG	AKT2	26	cluster 2
hsa04022:cGMP-PKG signaling pathway	cGMP-PKG	CREB1	6	cluster 4
hsa04022:cGMP-PKG signaling pathway	cGMP-PKG	INS	9	cluster 4
hsa04022:cGMP-PKG signaling pathway	cGMP-PKG	INSR	9	cluster 4
hsa04024:cAMP signaling pathway	cAMP	PPARA	3	cluster 1
hsa04024:cAMP signaling pathway	cAMP	ORAI1	1	cluster 2
hsa04024:cAMP signaling pathway	cAMP	MAP2K1	40	cluster 2
hsa04024:cAMP signaling pathway	cAMP	MAP2K2	25	cluster 2
hsa04024:cAMP signaling pathway	cAMP	RELA	20	cluster 2
hsa04024:cAMP signaling pathway	cAMP	PDE3B	3	cluster 2
hsa04024:cAMP signaling pathway	cAMP	RAF1	36	cluster 2
hsa04024:cAMP signaling pathway	cAMP	NFKB1	20	cluster 2
hsa04024:cAMP signaling pathway	cAMP	SOX9	1	cluster 2
hsa04024:cAMP signaling pathway	cAMP	GLI3	2	cluster 2
hsa04024:cAMP signaling pathway	cAMP	AKT1	27	cluster 2
hsa04024:cAMP signaling pathway	cAMP	EDNRA	2	cluster 2
hsa04024:cAMP signaling pathway	cAMP	BDNF	3	cluster 2
hsa04024:cAMP signaling pathway	cAMP	RAC1	14	cluster 2
hsa04024:cAMP signaling pathway	cAMP	MAPK9	16	cluster 2
hsa04024:cAMP signaling pathway	cAMP	PTCH1	2	cluster 2
hsa04024:cAMP signaling pathway	cAMP	MAPK8	25	cluster 2
hsa04024:cAMP signaling pathway	cAMP	AKT2	26	cluster 2
hsa04024:cAMP signaling pathway	cAMP	DRD2	2	cluster 4
hsa04024:cAMP signaling pathway	cAMP	CREB1	6	cluster 4
hsa04062:Chemokine signaling pathway	Chemokine	HRAS	34	cluster 2
hsa04062:Chemokine signaling pathway	Chemokine	MAP2K1	40	cluster 2
hsa04062:Chemokine signaling pathway	Chemokine	RELA	20	cluster 2
hsa04062:Chemokine signaling pathway	Chemokine	STAT5B	8	cluster 2
hsa04062:Chemokine signaling pathway	Chemokine	RAF1	36	cluster 2
hsa04062:Chemokine signaling pathway	Chemokine	NFKB1	20	cluster 2
hsa04062:Chemokine signaling pathway	Chemokine	STAT3	13	cluster 2
hsa04062:Chemokine signaling pathway	Chemokine	SRC	12	cluster 2
hsa04062:Chemokine signaling pathway	Chemokine	AKT1	27	cluster 2
hsa04062:Chemokine signaling pathway	Chemokine	CDC42	8	cluster 2
hsa04062:Chemokine signaling pathway	Chemokine	PTK2	7	cluster 2
hsa04062:Chemokine signaling pathway	Chemokine	KRAS	19	cluster 2
hsa04062:Chemokine signaling pathway	Chemokine	SOS1	29	cluster 2
hsa04062:Chemokine signaling pathway	Chemokine	IKBKG	12	cluster 2
hsa04062:Chemokine signaling pathway	Chemokine	RAC1	14	cluster 2
hsa04062:Chemokine signaling pathway	Chemokine	WASL	1	cluster 2
hsa04062:Chemokine signaling pathway	Chemokine	CHUK	14	cluster 2
hsa04062:Chemokine signaling pathway	Chemokine	AKT2	26	cluster 2
hsa04062:Chemokine signaling pathway	Chemokine	PRKCZ	5	cluster 3
hsa04064:NF-kappa B signaling pathway	NFκB	BCL2	6	cluster 2
hsa04064:NF-kappa B signaling pathway	NFκB	CD40LG	3	cluster 2
hsa04064:NF-kappa B signaling pathway	NFκB	CHUK	14	cluster 2
hsa04064:NF-kappa B signaling pathway	NFκB	ICAM1	2	cluster 2
hsa04064:NF-kappa B signaling pathway	NFκB	IKBKG	12	cluster 2
hsa04064:NF-kappa B signaling pathway	NFκB	NFKB1	20	cluster 2
hsa04064:NF-kappa B signaling pathway	NFκB	NFKB2	2	cluster 2
hsa04064:NF-kappa B signaling pathway	NFκB	PLCG1	16	cluster 2
hsa04064:NF-kappa B signaling pathway	NFκB	RELA	20	cluster 2
hsa04064:NF-kappa B signaling pathway	NFκB	RELB	2	cluster 2
hsa04064:NF-kappa B signaling pathway	NFκB	TNF	11	cluster 2
hsa04064:NF-kappa B signaling pathway	NFκB	TNFSF11	2	cluster 2
hsa04064:NF-kappa B signaling pathway	NFκB	TRAF6	7	cluster 2
hsa04064:NF-kappa B signaling pathway	NFκB	BCL2L1	4	cluster 4
hsa04064:NF-kappa B signaling pathway	NFκB	TLR4	4	cluster 4
hsa04066:HIF-1 signaling pathway	HIF-1	MAP2K1	40	cluster 2
hsa04066:HIF-1 signaling pathway	HIF-1	MAP2K2	25	cluster 2
hsa04066:HIF-1 signaling pathway	HIF-1	ERBB2	3	cluster 2
hsa04066:HIF-1 signaling pathway	HIF-1	RELA	20	cluster 2
hsa04066:HIF-1 signaling pathway	HIF-1	NFKB1	20	cluster 2
hsa04066:HIF-1 signaling pathway	HIF-1	STAT3	13	cluster 2
hsa04066:HIF-1 signaling pathway	HIF-1	AKT1	27	cluster 2
hsa04066:HIF-1 signaling pathway	HIF-1	PLCG1	16	cluster 2
hsa04066:HIF-1 signaling pathway	HIF-1	BCL2	6	cluster 2
hsa04066:HIF-1 signaling pathway	HIF-1	AKT2	26	cluster 2
hsa04066:HIF-1 signaling pathway	HIF-1	IFNG	4	cluster 3
hsa04066:HIF-1 signaling pathway	HIF-1	SERPINE1	3	cluster 3
hsa04066:HIF-1 signaling pathway	HIF-1	EGFR	14	cluster 4
hsa04066:HIF-1 signaling pathway	HIF-1	IL6	10	cluster 4
hsa04066:HIF-1 signaling pathway	HIF-1	VHL	1	cluster 4
hsa04066:HIF-1 signaling pathway	HIF-1	IGF1	9	cluster 4
hsa04066:HIF-1 signaling pathway	HIF-1	TLR4	4	cluster 4
hsa04066:HIF-1 signaling pathway	HIF-1	IGF1R	9	cluster 4
hsa04066:HIF-1 signaling pathway	HIF-1	CDKN1A	5	cluster 4
hsa04066:HIF-1 signaling pathway	HIF-1	CDKN1B	4	cluster 4
hsa04066:HIF-1 signaling pathway	HIF-1	INS	9	cluster 4
hsa04066:HIF-1 signaling pathway	HIF-1	VEGFA	5	cluster 4
hsa04066:HIF-1 signaling pathway	HIF-1	EGF	9	cluster 4
hsa04066:HIF-1 signaling pathway	HIF-1	INSR	9	cluster 4
hsa04068:FoxO signaling pathway	FoxO	HRAS	34	cluster 2
hsa04068:FoxO signaling pathway	FoxO	RAG1	1	cluster 2
hsa04068:FoxO signaling pathway	FoxO	RAG2	1	cluster 2
hsa04068:FoxO signaling pathway	FoxO	AKT1	27	cluster 2
hsa04068:FoxO signaling pathway	FoxO	PDPK1	10	cluster 2
hsa04068:FoxO signaling pathway	FoxO	KRAS	19	cluster 2
hsa04068:FoxO signaling pathway	FoxO	SOS1	29	cluster 2
hsa04068:FoxO signaling pathway	FoxO	CHUK	14	cluster 2
hsa04068:FoxO signaling pathway	FoxO	AKT2	26	cluster 2
hsa04068:FoxO signaling pathway	FoxO	IRS2	5	cluster 2
hsa04068:FoxO signaling pathway	FoxO	MAP2K1	40	cluster 2
hsa04068:FoxO signaling pathway	FoxO	MAP2K2	25	cluster 2
hsa04068:FoxO signaling pathway	FoxO	RAF1	36	cluster 2
hsa04068:FoxO signaling pathway	FoxO	STAT3	13	cluster 2
hsa04068:FoxO signaling pathway	FoxO	MAPK9	16	cluster 2
hsa04068:FoxO signaling pathway	FoxO	MAPK8	25	cluster 2
hsa04068:FoxO signaling pathway	FoxO	TGFB1	5	cluster 3
hsa04068:FoxO signaling pathway	FoxO	TGFB2	5	cluster 3
hsa04068:FoxO signaling pathway	FoxO	SMAD4	5	cluster 3
hsa04068:FoxO signaling pathway	FoxO	PTEN	5	cluster 4
hsa04068:FoxO signaling pathway	FoxO	IGF1R	9	cluster 4
hsa04068:FoxO signaling pathway	FoxO	INS	9	cluster 4
hsa04068:FoxO signaling pathway	FoxO	EGF	9	cluster 4
hsa04068:FoxO signaling pathway	FoxO	INSR	9	cluster 4
hsa04068:FoxO signaling pathway	FoxO	EGFR	14	cluster 4
hsa04068:FoxO signaling pathway	FoxO	IL6	10	cluster 4
hsa04068:FoxO signaling pathway	FoxO	RBL2	2	cluster 4
hsa04068:FoxO signaling pathway	FoxO	SGK3	2	cluster 4
hsa04068:FoxO signaling pathway	FoxO	IGF1	9	cluster 4
hsa04068:FoxO signaling pathway	FoxO	CDKN1A	5	cluster 4
hsa04068:FoxO signaling pathway	FoxO	CDKN1B	4	cluster 4
hsa04071:Sphingolipid signaling pathway	Sphingolipid	HRAS	34	cluster 2
hsa04071:Sphingolipid signaling pathway	Sphingolipid	TNF	11	cluster 2
hsa04071:Sphingolipid signaling pathway	Sphingolipid	NFKB1	20	cluster 2
hsa04071:Sphingolipid signaling pathway	Sphingolipid	CERS4	1	cluster 2
hsa04071:Sphingolipid signaling pathway	Sphingolipid	BDKRB2	2	cluster 2
hsa04071:Sphingolipid signaling pathway	Sphingolipid	AKT1	27	cluster 2
hsa04071:Sphingolipid signaling pathway	Sphingolipid	MAP3K5	4	cluster 2
hsa04071:Sphingolipid signaling pathway	Sphingolipid	PDPK1	10	cluster 2
hsa04071:Sphingolipid signaling pathway	Sphingolipid	KRAS	19	cluster 2
hsa04071:Sphingolipid signaling pathway	Sphingolipid	BCL2	6	cluster 2
hsa04071:Sphingolipid signaling pathway	Sphingolipid	RAC1	14	cluster 2
hsa04071:Sphingolipid signaling pathway	Sphingolipid	AKT2	26	cluster 2
hsa04071:Sphingolipid signaling pathway	Sphingolipid	MAP2K1	40	cluster 2
hsa04071:Sphingolipid signaling pathway	Sphingolipid	SPTLC2	1	cluster 2
hsa04071:Sphingolipid signaling pathway	Sphingolipid	MAP2K2	25	cluster 2
hsa04071:Sphingolipid signaling pathway	Sphingolipid	RELA	20	cluster 2
hsa04071:Sphingolipid signaling pathway	Sphingolipid	ACER1	1	cluster 2
hsa04071:Sphingolipid signaling pathway	Sphingolipid	TP53	7	cluster 2
hsa04071:Sphingolipid signaling pathway	Sphingolipid	RAF1	36	cluster 2
hsa04071:Sphingolipid signaling pathway	Sphingolipid	GNAQ	7	cluster 2
hsa04071:Sphingolipid signaling pathway	Sphingolipid	MAPK9	16	cluster 2
hsa04071:Sphingolipid signaling pathway	Sphingolipid	CTSD	1	cluster 2
hsa04071:Sphingolipid signaling pathway	Sphingolipid	MAPK8	25	cluster 2
hsa04071:Sphingolipid signaling pathway	Sphingolipid	DEGS1	1	cluster 2
hsa04071:Sphingolipid signaling pathway	Sphingolipid	PRKCZ	5	cluster 3
hsa04071:Sphingolipid signaling pathway	Sphingolipid	PTEN	5	cluster 4
hsa04115:p53 signaling pathway	p53	TP53	7	cluster 2
hsa04115:p53 signaling pathway	p53	FAS	3	cluster 2
hsa04115:p53 signaling pathway	p53	SERPINE1	3	cluster 3
hsa04115:p53 signaling pathway	p53	RFWD2	1	cluster 4
hsa04115:p53 signaling pathway	p53	CDKN1A	5	cluster 4
hsa04115:p53 signaling pathway	p53	CDKN2A	1	cluster 4
hsa04115:p53 signaling pathway	p53	IGF1	9	cluster 4
hsa04115:p53 signaling pathway	p53	ATR	1	cluster 4
hsa04115:p53 signaling pathway	p53	SFN	1	cluster 4
hsa04115:p53 signaling pathway	p53	THBS1	4	cluster 4
hsa04115:p53 signaling pathway	p53	IGFBP3	1	cluster 4
hsa04115:p53 signaling pathway	p53	PTEN	5	cluster 4
hsa04151:PI3K-Akt signaling pathway	PI3K-Akt	RXRA	4	cluster 1
hsa04151:PI3K-Akt signaling pathway	PI3K-Akt	HRAS	34	cluster 2
hsa04151:PI3K-Akt signaling pathway	PI3K-Akt	NFKB1	20	cluster 2
hsa04151:PI3K-Akt signaling pathway	PI3K-Akt	AKT1	27	cluster 2
hsa04151:PI3K-Akt signaling pathway	PI3K-Akt	PDPK1	10	cluster 2
hsa04151:PI3K-Akt signaling pathway	PI3K-Akt	CHUK	14	cluster 2
hsa04151:PI3K-Akt signaling pathway	PI3K-Akt	AKT2	26	cluster 2
hsa04151:PI3K-Akt signaling pathway	PI3K-Akt	RELA	20	cluster 2
hsa04151:PI3K-Akt signaling pathway	PI3K-Akt	TP53	7	cluster 2
hsa04151:PI3K-Akt signaling pathway	PI3K-Akt	PTK2	7	cluster 2
hsa04151:PI3K-Akt signaling pathway	PI3K-Akt	KRAS	19	cluster 2
hsa04151:PI3K-Akt signaling pathway	PI3K-Akt	BCL2	6	cluster 2
hsa04151:PI3K-Akt signaling pathway	PI3K-Akt	SOS1	29	cluster 2
hsa04151:PI3K-Akt signaling pathway	PI3K-Akt	RAC1	14	cluster 2
hsa04151:PI3K-Akt signaling pathway	PI3K-Akt	MAP2K1	40	cluster 2
hsa04151:PI3K-Akt signaling pathway	PI3K-Akt	MAP2K2	25	cluster 2
hsa04151:PI3K-Akt signaling pathway	PI3K-Akt	RAF1	36	cluster 2
hsa04151:PI3K-Akt signaling pathway	PI3K-Akt	ATF4	7	cluster 2
hsa04151:PI3K-Akt signaling pathway	PI3K-Akt	IKBKG	12	cluster 2
hsa04151:PI3K-Akt signaling pathway	PI3K-Akt	MYC	10	cluster 3
hsa04151:PI3K-Akt signaling pathway	PI3K-Akt	FGF5	4	cluster 4
hsa04151:PI3K-Akt signaling pathway	PI3K-Akt	FGF18	4	cluster 4
hsa04151:PI3K-Akt signaling pathway	PI3K-Akt	FGF7	4	cluster 4
hsa04151:PI3K-Akt signaling pathway	PI3K-Akt	PDGFA	5	cluster 4
hsa04151:PI3K-Akt signaling pathway	PI3K-Akt	FGF10	4	cluster 4
hsa04151:PI3K-Akt signaling pathway	PI3K-Akt	TLR4	4	cluster 4
hsa04151:PI3K-Akt signaling pathway	PI3K-Akt	FGF13	4	cluster 4
hsa04151:PI3K-Akt signaling pathway	PI3K-Akt	PTEN	5	cluster 4
hsa04151:PI3K-Akt signaling pathway	PI3K-Akt	INSR	9	cluster 4
hsa04151:PI3K-Akt signaling pathway	PI3K-Akt	COL11A1	1	cluster 4
hsa04151:PI3K-Akt signaling pathway	PI3K-Akt	EGFR	14	cluster 4
hsa04151:PI3K-Akt signaling pathway	PI3K-Akt	RBL2	2	cluster 4
hsa04151:PI3K-Akt signaling pathway	PI3K-Akt	SGK3	2	cluster 4
hsa04151:PI3K-Akt signaling pathway	PI3K-Akt	FGF20	4	cluster 4
hsa04151:PI3K-Akt signaling pathway	PI3K-Akt	LPAR6	1	cluster 4
hsa04151:PI3K-Akt signaling pathway	PI3K-Akt	VEGFA	5	cluster 4
hsa04151:PI3K-Akt signaling pathway	PI3K-Akt	COL1A1	1	cluster 4
hsa04151:PI3K-Akt signaling pathway	PI3K-Akt	NGFR	5	cluster 4
hsa04151:PI3K-Akt signaling pathway	PI3K-Akt	NGF	7	cluster 4
hsa04151:PI3K-Akt signaling pathway	PI3K-Akt	FGFR2	5	cluster 4
hsa04151:PI3K-Akt signaling pathway	PI3K-Akt	FGFR1	5	cluster 4
hsa04151:PI3K-Akt signaling pathway	PI3K-Akt	ITGB4	1	cluster 4
hsa04151:PI3K-Akt signaling pathway	PI3K-Akt	TCL1A	1	cluster 4
hsa04151:PI3K-Akt signaling pathway	PI3K-Akt	KITLG	3	cluster 4
hsa04151:PI3K-Akt signaling pathway	PI3K-Akt	BCL2L1	4	cluster 4
hsa04151:PI3K-Akt signaling pathway	PI3K-Akt	KIT	3	cluster 4
hsa04151:PI3K-Akt signaling pathway	PI3K-Akt	ITGB1	4	cluster 4
hsa04151:PI3K-Akt signaling pathway	PI3K-Akt	IGF1R	9	cluster 4
hsa04151:PI3K-Akt signaling pathway	PI3K-Akt	INS	9	cluster 4
hsa04151:PI3K-Akt signaling pathway	PI3K-Akt	ITGB6	1	cluster 4
hsa04151:PI3K-Akt signaling pathway	PI3K-Akt	EGF	9	cluster 4
hsa04151:PI3K-Akt signaling pathway	PI3K-Akt	THBS1	4	cluster 4
hsa04151:PI3K-Akt signaling pathway	PI3K-Akt	IL2RB	3	cluster 4
hsa04151:PI3K-Akt signaling pathway	PI3K-Akt	IL6	10	cluster 4
hsa04151:PI3K-Akt signaling pathway	PI3K-Akt	IL7	2	cluster 4
hsa04151:PI3K-Akt signaling pathway	PI3K-Akt	CREB1	6	cluster 4
hsa04151:PI3K-Akt signaling pathway	PI3K-Akt	IGF1	9	cluster 4
hsa04151:PI3K-Akt signaling pathway	PI3K-Akt	ITGA3	1	cluster 4
hsa04151:PI3K-Akt signaling pathway	PI3K-Akt	HGF	4	cluster 4
hsa04151:PI3K-Akt signaling pathway	PI3K-Akt	COL5A2	1	cluster 4
hsa04151:PI3K-Akt signaling pathway	PI3K-Akt	BRCA1	1	cluster 4
hsa04151:PI3K-Akt signaling pathway	PI3K-Akt	LAMA4	1	cluster 4
hsa04151:PI3K-Akt signaling pathway	PI3K-Akt	CDKN1A	5	cluster 4
hsa04151:PI3K-Akt signaling pathway	PI3K-Akt	CDKN1B	4	cluster 4
hsa04151:PI3K-Akt signaling pathway	PI3K-Akt	PRLR	3	cluster 4
hsa04151:PI3K-Akt signaling pathway	PI3K-Akt	LAMA5	1	cluster 4
hsa04151:PI3K-Akt signaling pathway	PI3K-Akt	ITGA5	1	cluster 4
hsa04151:PI3K-Akt signaling pathway	PI3K-Akt	JAK1	7	cluster 4
hsa04151:PI3K-Akt signaling pathway	PI3K-Akt	IL2	4	cluster 4
hsa04152:AMPK signaling pathway	AMPK	LEP	3	cluster 1
hsa04152:AMPK signaling pathway	AMPK	PFKL	1	cluster 1
hsa04152:AMPK signaling pathway	AMPK	SCD	2	cluster 1
hsa04152:AMPK signaling pathway	AMPK	PPARG	2	cluster 1
hsa04152:AMPK signaling pathway	AMPK	ADIPOQ	3	cluster 1
hsa04152:AMPK signaling pathway	AMPK	AKT1	27	cluster 2
hsa04152:AMPK signaling pathway	AMPK	PDPK1	10	cluster 2
hsa04152:AMPK signaling pathway	AMPK	IRS2	5	cluster 2
hsa04152:AMPK signaling pathway	AMPK	AKT2	26	cluster 2
hsa04152:AMPK signaling pathway	AMPK	IGF1R	9	cluster 4
hsa04152:AMPK signaling pathway	AMPK	INS	9	cluster 4
hsa04152:AMPK signaling pathway	AMPK	CREB1	6	cluster 4
hsa04152:AMPK signaling pathway	AMPK	IGF1	9	cluster 4
hsa04152:AMPK signaling pathway	AMPK	INSR	9	cluster 4
hsa04310:Wnt signaling pathway	Wnt	MAPK8	25	cluster 2
hsa04310:Wnt signaling pathway	Wnt	MAPK9	16	cluster 2
hsa04310:Wnt signaling pathway	Wnt	RAC1	14	cluster 2
hsa04310:Wnt signaling pathway	Wnt	TP53	7	cluster 2
hsa04310:Wnt signaling pathway	Wnt	APC	5	cluster 3
hsa04310:Wnt signaling pathway	Wnt	AXIN2	3	cluster 3
hsa04310:Wnt signaling pathway	Wnt	CTNNB1	6	cluster 3
hsa04310:Wnt signaling pathway	Wnt	DKK1	2	cluster 3
hsa04310:Wnt signaling pathway	Wnt	DKK2	2	cluster 3
hsa04310:Wnt signaling pathway	Wnt	DKK4	1	cluster 3
hsa04310:Wnt signaling pathway	Wnt	DVL2	4	cluster 3
hsa04310:Wnt signaling pathway	Wnt	FZD1	5	cluster 3
hsa04310:Wnt signaling pathway	Wnt	FZD4	3	cluster 3
hsa04310:Wnt signaling pathway	Wnt	FZD6	3	cluster 3
hsa04310:Wnt signaling pathway	Wnt	FZD7	3	cluster 3
hsa04310:Wnt signaling pathway	Wnt	LEF1	2	cluster 3
hsa04310:Wnt signaling pathway	Wnt	LRP6	2	cluster 3
hsa04310:Wnt signaling pathway	Wnt	MYC	10	cluster 3
hsa04310:Wnt signaling pathway	Wnt	PORCN	1	cluster 3
hsa04310:Wnt signaling pathway	Wnt	PPARD	2	cluster 3
hsa04310:Wnt signaling pathway	Wnt	PRICKLE1	1	cluster 3
hsa04310:Wnt signaling pathway	Wnt	PSEN1	5	cluster 3
hsa04310:Wnt signaling pathway	Wnt	SMAD4	5	cluster 3
hsa04310:Wnt signaling pathway	Wnt	VANGL1	1	cluster 3
hsa04310:Wnt signaling pathway	Wnt	VANGL2	1	cluster 3
hsa04310:Wnt signaling pathway	Wnt	WNT1	4	cluster 3
hsa04310:Wnt signaling pathway	Wnt	WNT10A	3	cluster 3
hsa04310:Wnt signaling pathway	Wnt	WNT3	3	cluster 3
hsa04310:Wnt signaling pathway	Wnt	WNT3A	3	cluster 3
hsa04330:Notch signaling pathway	Notch	PSEN2	2	cluster 2
hsa04330:Notch signaling pathway	Notch	NOTCH3	2	cluster 3
hsa04330:Notch signaling pathway	Notch	DVL2	4	cluster 3
hsa04330:Notch signaling pathway	Notch	NOTCH2	2	cluster 3
hsa04330:Notch signaling pathway	Notch	NOTCH1	4	cluster 3
hsa04330:Notch signaling pathway	Notch	PSEN1	5	cluster 3
hsa04330:Notch signaling pathway	Notch	HDAC1	3	cluster 3
hsa04330:Notch signaling pathway	Notch	ADAM17	3	cluster 3
hsa04330:Notch signaling pathway	Notch	DLL1	3	cluster 3
hsa04330:Notch signaling pathway	Notch	JAG1	1	cluster 3
hsa04330:Notch signaling pathway	Notch	RBPJ	3	cluster 3
hsa04340:Hedgehog signaling pathway	Hedgehog	SMO	1	cluster 2
hsa04340:Hedgehog signaling pathway	Hedgehog	PTCH1	2	cluster 2
hsa04340:Hedgehog signaling pathway	Hedgehog	PTCH2	1	cluster 2
hsa04340:Hedgehog signaling pathway	Hedgehog	GLI3	2	cluster 2
hsa04340:Hedgehog signaling pathway	Hedgehog	SUFU	1	cluster 2
hsa04340:Hedgehog signaling pathway	Hedgehog	SHH	1	cluster 2
hsa04340:Hedgehog signaling pathway	Hedgehog	GLI2	2	cluster 3
hsa04350:TGF-beta signaling pathway	TGFβ	TNF	11	cluster 2
hsa04350:TGF-beta signaling pathway	TGFβ	ACVR1	2	cluster 3
hsa04350:TGF-beta signaling pathway	TGFβ	ACVR1B	2	cluster 3
hsa04350:TGF-beta signaling pathway	TGFβ	BMP2	3	cluster 3
hsa04350:TGF-beta signaling pathway	TGFβ	BMP4	3	cluster 3
hsa04350:TGF-beta signaling pathway	TGFβ	BMP7	2	cluster 3
hsa04350:TGF-beta signaling pathway	TGFβ	BMPR1A	3	cluster 3
hsa04350:TGF-beta signaling pathway	TGFβ	FST	1	cluster 3
hsa04350:TGF-beta signaling pathway	TGFβ	IFNG	4	cluster 3
hsa04350:TGF-beta signaling pathway	TGFβ	INHBA	2	cluster 3
hsa04350:TGF-beta signaling pathway	TGFβ	LTBP1	1	cluster 3
hsa04350:TGF-beta signaling pathway	TGFβ	MYC	10	cluster 3
hsa04350:TGF-beta signaling pathway	TGFβ	NOG	1	cluster 3
hsa04350:TGF-beta signaling pathway	TGFβ	RBL1	1	cluster 3
hsa04350:TGF-beta signaling pathway	TGFβ	SMAD4	5	cluster 3
hsa04350:TGF-beta signaling pathway	TGFβ	SMAD7	1	cluster 3
hsa04350:TGF-beta signaling pathway	TGFβ	TGFB1	5	cluster 3
hsa04350:TGF-beta signaling pathway	TGFβ	TGFB2	5	cluster 3
hsa04350:TGF-beta signaling pathway	TGFβ	THBS1	4	cluster 4
hsa04370:VEGF signaling pathway	VEGF	AKT1	27	cluster 2
hsa04370:VEGF signaling pathway	VEGF	CDC42	8	cluster 2
hsa04370:VEGF signaling pathway	VEGF	PTK2	7	cluster 2
hsa04370:VEGF signaling pathway	VEGF	HRAS	34	cluster 2
hsa04370:VEGF signaling pathway	VEGF	KRAS	19	cluster 2
hsa04370:VEGF signaling pathway	VEGF	PLCG1	16	cluster 2
hsa04370:VEGF signaling pathway	VEGF	MAP2K1	40	cluster 2
hsa04370:VEGF signaling pathway	VEGF	MAP2K2	25	cluster 2
hsa04370:VEGF signaling pathway	VEGF	RAC1	14	cluster 2
hsa04370:VEGF signaling pathway	VEGF	RAF1	36	cluster 2
hsa04370:VEGF signaling pathway	VEGF	SRC	12	cluster 2
hsa04370:VEGF signaling pathway	VEGF	AKT2	26	cluster 2
hsa04370:VEGF signaling pathway	VEGF	VEGFA	5	cluster 4
hsa04390:Hippo signaling pathway	Hippo	PRKCZ	5	cluster 3
hsa04390:Hippo signaling pathway	Hippo	WNT3A	3	cluster 3
hsa04390:Hippo signaling pathway	Hippo	SOX2	2	cluster 3
hsa04390:Hippo signaling pathway	Hippo	ITGB2	2	cluster 3
hsa04390:Hippo signaling pathway	Hippo	CDH1	3	cluster 3
hsa04390:Hippo signaling pathway	Hippo	GLI2	2	cluster 3
hsa04390:Hippo signaling pathway	Hippo	TGFB1	5	cluster 3
hsa04390:Hippo signaling pathway	Hippo	CTNNB1	6	cluster 3
hsa04390:Hippo signaling pathway	Hippo	TGFB2	5	cluster 3
hsa04390:Hippo signaling pathway	Hippo	WNT1	4	cluster 3
hsa04390:Hippo signaling pathway	Hippo	WNT3	3	cluster 3
hsa04390:Hippo signaling pathway	Hippo	SERPINE1	3	cluster 3
hsa04390:Hippo signaling pathway	Hippo	AXIN2	3	cluster 3
hsa04390:Hippo signaling pathway	Hippo	MYC	10	cluster 3
hsa04390:Hippo signaling pathway	Hippo	APC	5	cluster 3
hsa04390:Hippo signaling pathway	Hippo	DVL2	4	cluster 3
hsa04390:Hippo signaling pathway	Hippo	BMP4	3	cluster 3
hsa04390:Hippo signaling pathway	Hippo	WNT10A	3	cluster 3
hsa04390:Hippo signaling pathway	Hippo	BMP2	3	cluster 3
hsa04390:Hippo signaling pathway	Hippo	FZD1	5	cluster 3
hsa04390:Hippo signaling pathway	Hippo	SMAD4	5	cluster 3
hsa04390:Hippo signaling pathway	Hippo	LEF1	2	cluster 3
hsa04390:Hippo signaling pathway	Hippo	SNAI2	1	cluster 3
hsa04390:Hippo signaling pathway	Hippo	FZD4	3	cluster 3
hsa04390:Hippo signaling pathway	Hippo	FZD7	3	cluster 3
hsa04390:Hippo signaling pathway	Hippo	FZD6	3	cluster 3
hsa04390:Hippo signaling pathway	Hippo	AREG	2	cluster 3
hsa04390:Hippo signaling pathway	Hippo	BMP7	2	cluster 3
hsa04390:Hippo signaling pathway	Hippo	BMPR1A	3	cluster 3
hsa04550:Signaling pathways regulating pluripotency of stem cells	Pluripotency	HRAS	34	cluster 2
hsa04550:Signaling pathways regulating pluripotency of stem cells	Pluripotency	AKT1	27	cluster 2
hsa04550:Signaling pathways regulating pluripotency of stem cells	Pluripotency	KRAS	19	cluster 2
hsa04550:Signaling pathways regulating pluripotency of stem cells	Pluripotency	AKT2	26	cluster 2
hsa04550:Signaling pathways regulating pluripotency of stem cells	Pluripotency	MAP2K1	40	cluster 2
hsa04550:Signaling pathways regulating pluripotency of stem cells	Pluripotency	MAP2K2	25	cluster 2
hsa04550:Signaling pathways regulating pluripotency of stem cells	Pluripotency	RAF1	36	cluster 2
hsa04550:Signaling pathways regulating pluripotency of stem cells	Pluripotency	STAT3	13	cluster 2
hsa04550:Signaling pathways regulating pluripotency of stem cells	Pluripotency	WNT3A	3	cluster 3
hsa04550:Signaling pathways regulating pluripotency of stem cells	Pluripotency	SOX2	2	cluster 3
hsa04550:Signaling pathways regulating pluripotency of stem cells	Pluripotency	PAX6	1	cluster 3
hsa04550:Signaling pathways regulating pluripotency of stem cells	Pluripotency	CTNNB1	6	cluster 3
hsa04550:Signaling pathways regulating pluripotency of stem cells	Pluripotency	LIF	3	cluster 3
hsa04550:Signaling pathways regulating pluripotency of stem cells	Pluripotency	ACVR1B	2	cluster 3
hsa04550:Signaling pathways regulating pluripotency of stem cells	Pluripotency	WNT1	4	cluster 3
hsa04550:Signaling pathways regulating pluripotency of stem cells	Pluripotency	WNT3	3	cluster 3
hsa04550:Signaling pathways regulating pluripotency of stem cells	Pluripotency	AXIN2	3	cluster 3
hsa04550:Signaling pathways regulating pluripotency of stem cells	Pluripotency	MYC	10	cluster 3
hsa04550:Signaling pathways regulating pluripotency of stem cells	Pluripotency	TCF3	1	cluster 3
hsa04550:Signaling pathways regulating pluripotency of stem cells	Pluripotency	APC	5	cluster 3
hsa04550:Signaling pathways regulating pluripotency of stem cells	Pluripotency	DVL2	4	cluster 3
hsa04550:Signaling pathways regulating pluripotency of stem cells	Pluripotency	BMP4	3	cluster 3
hsa04550:Signaling pathways regulating pluripotency of stem cells	Pluripotency	WNT10A	3	cluster 3
hsa04550:Signaling pathways regulating pluripotency of stem cells	Pluripotency	BMP2	3	cluster 3
hsa04550:Signaling pathways regulating pluripotency of stem cells	Pluripotency	FZD1	5	cluster 3
hsa04550:Signaling pathways regulating pluripotency of stem cells	Pluripotency	SMAD4	5	cluster 3
hsa04550:Signaling pathways regulating pluripotency of stem cells	Pluripotency	FZD4	3	cluster 3
hsa04550:Signaling pathways regulating pluripotency of stem cells	Pluripotency	FZD7	3	cluster 3
hsa04550:Signaling pathways regulating pluripotency of stem cells	Pluripotency	FZD6	3	cluster 3
hsa04550:Signaling pathways regulating pluripotency of stem cells	Pluripotency	INHBA	2	cluster 3
hsa04550:Signaling pathways regulating pluripotency of stem cells	Pluripotency	KLF4	1	cluster 3
hsa04550:Signaling pathways regulating pluripotency of stem cells	Pluripotency	BMPR1A	3	cluster 3
hsa04550:Signaling pathways regulating pluripotency of stem cells	Pluripotency	ACVR1	2	cluster 3
hsa04550:Signaling pathways regulating pluripotency of stem cells	Pluripotency	FGFR2	5	cluster 4
hsa04550:Signaling pathways regulating pluripotency of stem cells	Pluripotency	FGFR1	5	cluster 4
hsa04550:Signaling pathways regulating pluripotency of stem cells	Pluripotency	IGF1R	9	cluster 4
hsa04550:Signaling pathways regulating pluripotency of stem cells	Pluripotency	IGF1	9	cluster 4
hsa04550:Signaling pathways regulating pluripotency of stem cells	Pluripotency	JAK1	7	cluster 4
hsa04620:Toll-like receptor signaling pathway	Toll-like receptor	TNF	11	cluster 2
hsa04620:Toll-like receptor signaling pathway	Toll-like receptor	MAP2K1	40	cluster 2
hsa04620:Toll-like receptor signaling pathway	Toll-like receptor	MAP2K2	25	cluster 2
hsa04620:Toll-like receptor signaling pathway	Toll-like receptor	RELA	20	cluster 2
hsa04620:Toll-like receptor signaling pathway	Toll-like receptor	NFKB1	20	cluster 2
hsa04620:Toll-like receptor signaling pathway	Toll-like receptor	AKT1	27	cluster 2
hsa04620:Toll-like receptor signaling pathway	Toll-like receptor	IKBKG	12	cluster 2
hsa04620:Toll-like receptor signaling pathway	Toll-like receptor	RAC1	14	cluster 2
hsa04620:Toll-like receptor signaling pathway	Toll-like receptor	MAPK9	16	cluster 2
hsa04620:Toll-like receptor signaling pathway	Toll-like receptor	MAPK8	25	cluster 2
hsa04620:Toll-like receptor signaling pathway	Toll-like receptor	TRAF6	7	cluster 2
hsa04620:Toll-like receptor signaling pathway	Toll-like receptor	CHUK	14	cluster 2
hsa04620:Toll-like receptor signaling pathway	Toll-like receptor	AKT2	26	cluster 2
hsa04620:Toll-like receptor signaling pathway	Toll-like receptor	IL6	10	cluster 4
hsa04620:Toll-like receptor signaling pathway	Toll-like receptor	TBK1	2	cluster 4
hsa04620:Toll-like receptor signaling pathway	Toll-like receptor	TLR4	4	cluster 4
hsa04621:NOD-like receptor signaling pathway	NOD-like receptor	TNF	11	cluster 2
hsa04621:NOD-like receptor signaling pathway	NOD-like receptor	RELA	20	cluster 2
hsa04621:NOD-like receptor signaling pathway	NOD-like receptor	IKBKG	12	cluster 2
hsa04621:NOD-like receptor signaling pathway	NOD-like receptor	MAPK9	16	cluster 2
hsa04621:NOD-like receptor signaling pathway	NOD-like receptor	NFKB1	20	cluster 2
hsa04621:NOD-like receptor signaling pathway	NOD-like receptor	MAPK8	25	cluster 2
hsa04621:NOD-like receptor signaling pathway	NOD-like receptor	TRAF6	7	cluster 2
hsa04621:NOD-like receptor signaling pathway	NOD-like receptor	CHUK	14	cluster 2
hsa04621:NOD-like receptor signaling pathway	NOD-like receptor	IL6	10	cluster 4
hsa04630:Jak-STAT signaling pathway	Jak-STAT	LEP	3	cluster 1
hsa04630:Jak-STAT signaling pathway	Jak-STAT	PTPN6	6	cluster 2
hsa04630:Jak-STAT signaling pathway	Jak-STAT	STAT5B	8	cluster 2
hsa04630:Jak-STAT signaling pathway	Jak-STAT	IL15	2	cluster 2
hsa04630:Jak-STAT signaling pathway	Jak-STAT	STAT3	13	cluster 2
hsa04630:Jak-STAT signaling pathway	Jak-STAT	AKT1	27	cluster 2
hsa04630:Jak-STAT signaling pathway	Jak-STAT	SOS1	29	cluster 2
hsa04630:Jak-STAT signaling pathway	Jak-STAT	AKT2	26	cluster 2
hsa04630:Jak-STAT signaling pathway	Jak-STAT	LIF	3	cluster 3
hsa04630:Jak-STAT signaling pathway	Jak-STAT	IFNG	4	cluster 3
hsa04630:Jak-STAT signaling pathway	Jak-STAT	MYC	10	cluster 3
hsa04630:Jak-STAT signaling pathway	Jak-STAT	IL6	10	cluster 4
hsa04630:Jak-STAT signaling pathway	Jak-STAT	IL2RB	3	cluster 4
hsa04630:Jak-STAT signaling pathway	Jak-STAT	IL7	2	cluster 4
hsa04630:Jak-STAT signaling pathway	Jak-STAT	BCL2L1	4	cluster 4
hsa04630:Jak-STAT signaling pathway	Jak-STAT	PRLR	3	cluster 4
hsa04630:Jak-STAT signaling pathway	Jak-STAT	JAK1	7	cluster 4
hsa04630:Jak-STAT signaling pathway	Jak-STAT	IL2	4	cluster 4
hsa04660:T cell receptor signaling pathway	T-cell receptor	PTPN6	6	cluster 2
hsa04660:T cell receptor signaling pathway	T-cell receptor	HRAS	34	cluster 2
hsa04660:T cell receptor signaling pathway	T-cell receptor	TNF	11	cluster 2
hsa04660:T cell receptor signaling pathway	T-cell receptor	MAP2K1	40	cluster 2
hsa04660:T cell receptor signaling pathway	T-cell receptor	MAP2K2	25	cluster 2
hsa04660:T cell receptor signaling pathway	T-cell receptor	RELA	20	cluster 2
hsa04660:T cell receptor signaling pathway	T-cell receptor	CBL	4	cluster 2
hsa04660:T cell receptor signaling pathway	T-cell receptor	RAF1	36	cluster 2
hsa04660:T cell receptor signaling pathway	T-cell receptor	NFKB1	20	cluster 2
hsa04660:T cell receptor signaling pathway	T-cell receptor	AKT1	27	cluster 2
hsa04660:T cell receptor signaling pathway	T-cell receptor	CDC42	8	cluster 2
hsa04660:T cell receptor signaling pathway	T-cell receptor	PDPK1	10	cluster 2
hsa04660:T cell receptor signaling pathway	T-cell receptor	KRAS	19	cluster 2
hsa04660:T cell receptor signaling pathway	T-cell receptor	PLCG1	16	cluster 2
hsa04660:T cell receptor signaling pathway	T-cell receptor	CD40LG	3	cluster 2
hsa04660:T cell receptor signaling pathway	T-cell receptor	SOS1	29	cluster 2
hsa04660:T cell receptor signaling pathway	T-cell receptor	IKBKG	12	cluster 2
hsa04660:T cell receptor signaling pathway	T-cell receptor	CHUK	14	cluster 2
hsa04660:T cell receptor signaling pathway	T-cell receptor	AKT2	26	cluster 2
hsa04660:T cell receptor signaling pathway	T-cell receptor	IFNG	4	cluster 3
hsa04660:T cell receptor signaling pathway	T-cell receptor	IL2	4	cluster 4
hsa04662:B cell receptor signaling pathway	B-cell receptor	AKT1	27	cluster 2
hsa04662:B cell receptor signaling pathway	B-cell receptor	PTPN6	6	cluster 2
hsa04662:B cell receptor signaling pathway	B-cell receptor	HRAS	34	cluster 2
hsa04662:B cell receptor signaling pathway	B-cell receptor	KRAS	19	cluster 2
hsa04662:B cell receptor signaling pathway	B-cell receptor	MAP2K1	40	cluster 2
hsa04662:B cell receptor signaling pathway	B-cell receptor	MAP2K2	25	cluster 2
hsa04662:B cell receptor signaling pathway	B-cell receptor	SOS1	29	cluster 2
hsa04662:B cell receptor signaling pathway	B-cell receptor	RELA	20	cluster 2
hsa04662:B cell receptor signaling pathway	B-cell receptor	RAC1	14	cluster 2
hsa04662:B cell receptor signaling pathway	B-cell receptor	IKBKG	12	cluster 2
hsa04662:B cell receptor signaling pathway	B-cell receptor	RAF1	36	cluster 2
hsa04662:B cell receptor signaling pathway	B-cell receptor	NFKB1	20	cluster 2
hsa04662:B cell receptor signaling pathway	B-cell receptor	CHUK	14	cluster 2
hsa04662:B cell receptor signaling pathway	B-cell receptor	AKT2	26	cluster 2
hsa04664:Fc epsilon RI signaling pathway	Fcε RI	HRAS	34	cluster 2
hsa04664:Fc epsilon RI signaling pathway	Fcε RI	TNF	11	cluster 2
hsa04664:Fc epsilon RI signaling pathway	Fcε RI	MAP2K1	40	cluster 2
hsa04664:Fc epsilon RI signaling pathway	Fcε RI	MAP2K2	25	cluster 2
hsa04664:Fc epsilon RI signaling pathway	Fcε RI	RAF1	36	cluster 2
hsa04664:Fc epsilon RI signaling pathway	Fcε RI	AKT1	27	cluster 2
hsa04664:Fc epsilon RI signaling pathway	Fcε RI	PDPK1	10	cluster 2
hsa04664:Fc epsilon RI signaling pathway	Fcε RI	KRAS	19	cluster 2
hsa04664:Fc epsilon RI signaling pathway	Fcε RI	PLCG1	16	cluster 2
hsa04664:Fc epsilon RI signaling pathway	Fcε RI	SOS1	29	cluster 2
hsa04664:Fc epsilon RI signaling pathway	Fcε RI	RAC1	14	cluster 2
hsa04664:Fc epsilon RI signaling pathway	Fcε RI	MAPK9	16	cluster 2
hsa04664:Fc epsilon RI signaling pathway	Fcε RI	MAPK8	25	cluster 2
hsa04664:Fc epsilon RI signaling pathway	Fcε RI	AKT2	26	cluster 2
hsa04668:TNF signaling pathway	TNF	ICAM1	2	cluster 2
hsa04668:TNF signaling pathway	TNF	TNF	11	cluster 2
hsa04668:TNF signaling pathway	TNF	CEBPB	2	cluster 2
hsa04668:TNF signaling pathway	TNF	MAP2K1	40	cluster 2
hsa04668:TNF signaling pathway	TNF	RELA	20	cluster 2
hsa04668:TNF signaling pathway	TNF	MMP9	2	cluster 2
hsa04668:TNF signaling pathway	TNF	NFKB1	20	cluster 2
hsa04668:TNF signaling pathway	TNF	IL15	2	cluster 2
hsa04668:TNF signaling pathway	TNF	MMP14	2	cluster 2
hsa04668:TNF signaling pathway	TNF	AKT1	27	cluster 2
hsa04668:TNF signaling pathway	TNF	MAP3K5	4	cluster 2
hsa04668:TNF signaling pathway	TNF	ATF4	7	cluster 2
hsa04668:TNF signaling pathway	TNF	IKBKG	12	cluster 2
hsa04668:TNF signaling pathway	TNF	MAPK9	16	cluster 2
hsa04668:TNF signaling pathway	TNF	MAPK8	25	cluster 2
hsa04668:TNF signaling pathway	TNF	FAS	3	cluster 2
hsa04668:TNF signaling pathway	TNF	CHUK	14	cluster 2
hsa04668:TNF signaling pathway	TNF	AKT2	26	cluster 2
hsa04668:TNF signaling pathway	TNF	LIF	3	cluster 3
hsa04668:TNF signaling pathway	TNF	IL6	10	cluster 4
hsa04668:TNF signaling pathway	TNF	CREB1	6	cluster 4
hsa04722:Neurotrophin signaling pathway	Neurotrophin	HRAS	34	cluster 2
hsa04722:Neurotrophin signaling pathway	Neurotrophin	NFKB1	20	cluster 2
hsa04722:Neurotrophin signaling pathway	Neurotrophin	MAGED1	1	cluster 2
hsa04722:Neurotrophin signaling pathway	Neurotrophin	AKT1	27	cluster 2
hsa04722:Neurotrophin signaling pathway	Neurotrophin	CDC42	8	cluster 2
hsa04722:Neurotrophin signaling pathway	Neurotrophin	BDNF	3	cluster 2
hsa04722:Neurotrophin signaling pathway	Neurotrophin	PDPK1	10	cluster 2
hsa04722:Neurotrophin signaling pathway	Neurotrophin	MAP3K5	4	cluster 2
hsa04722:Neurotrophin signaling pathway	Neurotrophin	KRAS	19	cluster 2
hsa04722:Neurotrophin signaling pathway	Neurotrophin	BCL2	6	cluster 2
hsa04722:Neurotrophin signaling pathway	Neurotrophin	SOS1	29	cluster 2
hsa04722:Neurotrophin signaling pathway	Neurotrophin	GAB1	4	cluster 2
hsa04722:Neurotrophin signaling pathway	Neurotrophin	RAC1	14	cluster 2
hsa04722:Neurotrophin signaling pathway	Neurotrophin	TRAF6	7	cluster 2
hsa04722:Neurotrophin signaling pathway	Neurotrophin	AKT2	26	cluster 2
hsa04722:Neurotrophin signaling pathway	Neurotrophin	NTF4	2	cluster 2
hsa04722:Neurotrophin signaling pathway	Neurotrophin	NTF3	2	cluster 2
hsa04722:Neurotrophin signaling pathway	Neurotrophin	MAP2K1	40	cluster 2
hsa04722:Neurotrophin signaling pathway	Neurotrophin	MAP2K2	25	cluster 2
hsa04722:Neurotrophin signaling pathway	Neurotrophin	RELA	20	cluster 2
hsa04722:Neurotrophin signaling pathway	Neurotrophin	TP53	7	cluster 2
hsa04722:Neurotrophin signaling pathway	Neurotrophin	RAF1	36	cluster 2
hsa04722:Neurotrophin signaling pathway	Neurotrophin	NTRK3	1	cluster 2
hsa04722:Neurotrophin signaling pathway	Neurotrophin	ATF4	7	cluster 2
hsa04722:Neurotrophin signaling pathway	Neurotrophin	PLCG1	16	cluster 2
hsa04722:Neurotrophin signaling pathway	Neurotrophin	NTRK1	3	cluster 2
hsa04722:Neurotrophin signaling pathway	Neurotrophin	PSEN2	2	cluster 2
hsa04722:Neurotrophin signaling pathway	Neurotrophin	MAPK9	16	cluster 2
hsa04722:Neurotrophin signaling pathway	Neurotrophin	MAPK8	25	cluster 2
hsa04722:Neurotrophin signaling pathway	Neurotrophin	PSEN1	5	cluster 3
hsa04722:Neurotrophin signaling pathway	Neurotrophin	NGFR	5	cluster 4
hsa04722:Neurotrophin signaling pathway	Neurotrophin	NGF	7	cluster 4
hsa04910:Insulin signaling pathway	Insulin	IRS2	5	cluster 2
hsa04910:Insulin signaling pathway	Insulin	HRAS	34	cluster 2
hsa04910:Insulin signaling pathway	Insulin	MAP2K1	40	cluster 2
hsa04910:Insulin signaling pathway	Insulin	MAP2K2	25	cluster 2
hsa04910:Insulin signaling pathway	Insulin	CBL	4	cluster 2
hsa04910:Insulin signaling pathway	Insulin	PDE3B	3	cluster 2
hsa04910:Insulin signaling pathway	Insulin	RAF1	36	cluster 2
hsa04910:Insulin signaling pathway	Insulin	AKT1	27	cluster 2
hsa04910:Insulin signaling pathway	Insulin	PRKAR2B	1	cluster 2
hsa04910:Insulin signaling pathway	Insulin	PDPK1	10	cluster 2
hsa04910:Insulin signaling pathway	Insulin	KRAS	19	cluster 2
hsa04910:Insulin signaling pathway	Insulin	SOS1	29	cluster 2
hsa04910:Insulin signaling pathway	Insulin	MAPK9	16	cluster 2
hsa04910:Insulin signaling pathway	Insulin	MAPK8	25	cluster 2
hsa04910:Insulin signaling pathway	Insulin	AKT2	26	cluster 2
hsa04910:Insulin signaling pathway	Insulin	PRKCZ	5	cluster 3
hsa04910:Insulin signaling pathway	Insulin	INS	9	cluster 4
hsa04910:Insulin signaling pathway	Insulin	INSR	9	cluster 4
hsa04912:GnRH signaling pathway	GnRH	HRAS	34	cluster 2
hsa04912:GnRH signaling pathway	GnRH	MAP2K1	40	cluster 2
hsa04912:GnRH signaling pathway	GnRH	MAP2K2	25	cluster 2
hsa04912:GnRH signaling pathway	GnRH	GNA11	2	cluster 2
hsa04912:GnRH signaling pathway	GnRH	RAF1	36	cluster 2
hsa04912:GnRH signaling pathway	GnRH	ITPR3	3	cluster 2
hsa04912:GnRH signaling pathway	GnRH	MMP14	2	cluster 2
hsa04912:GnRH signaling pathway	GnRH	SRC	12	cluster 2
hsa04912:GnRH signaling pathway	GnRH	CDC42	8	cluster 2
hsa04912:GnRH signaling pathway	GnRH	ATF4	7	cluster 2
hsa04912:GnRH signaling pathway	GnRH	KRAS	19	cluster 2
hsa04912:GnRH signaling pathway	GnRH	GNAQ	7	cluster 2
hsa04912:GnRH signaling pathway	GnRH	SOS1	29	cluster 2
hsa04912:GnRH signaling pathway	GnRH	MAPK9	16	cluster 2
hsa04912:GnRH signaling pathway	GnRH	MAPK8	25	cluster 2
hsa04912:GnRH signaling pathway	GnRH	EGFR	14	cluster 4
hsa04915:Estrogen signaling pathway	Estrogen	HRAS	34	cluster 2
hsa04915:Estrogen signaling pathway	Estrogen	MAP2K1	40	cluster 2
hsa04915:Estrogen signaling pathway	Estrogen	MAP2K2	25	cluster 2
hsa04915:Estrogen signaling pathway	Estrogen	MMP9	2	cluster 2
hsa04915:Estrogen signaling pathway	Estrogen	RAF1	36	cluster 2
hsa04915:Estrogen signaling pathway	Estrogen	ESR2	2	cluster 2
hsa04915:Estrogen signaling pathway	Estrogen	ITPR3	3	cluster 2
hsa04915:Estrogen signaling pathway	Estrogen	SRC	12	cluster 2
hsa04915:Estrogen signaling pathway	Estrogen	AKT1	27	cluster 2
hsa04915:Estrogen signaling pathway	Estrogen	ATF4	7	cluster 2
hsa04915:Estrogen signaling pathway	Estrogen	KRAS	19	cluster 2
hsa04915:Estrogen signaling pathway	Estrogen	GNAQ	7	cluster 2
hsa04915:Estrogen signaling pathway	Estrogen	SOS1	29	cluster 2
hsa04915:Estrogen signaling pathway	Estrogen	AKT2	26	cluster 2
hsa04915:Estrogen signaling pathway	Estrogen	EGFR	14	cluster 4
hsa04915:Estrogen signaling pathway	Estrogen	CREB1	6	cluster 4
hsa04917:Prolactin signaling pathway	Prolactin	HRAS	34	cluster 2
hsa04917:Prolactin signaling pathway	Prolactin	MAP2K1	40	cluster 2
hsa04917:Prolactin signaling pathway	Prolactin	MAP2K2	25	cluster 2
hsa04917:Prolactin signaling pathway	Prolactin	RELA	20	cluster 2
hsa04917:Prolactin signaling pathway	Prolactin	STAT5B	8	cluster 2
hsa04917:Prolactin signaling pathway	Prolactin	RAF1	36	cluster 2
hsa04917:Prolactin signaling pathway	Prolactin	NFKB1	20	cluster 2
hsa04917:Prolactin signaling pathway	Prolactin	ESR2	2	cluster 2
hsa04917:Prolactin signaling pathway	Prolactin	STAT3	13	cluster 2
hsa04917:Prolactin signaling pathway	Prolactin	SRC	12	cluster 2
hsa04917:Prolactin signaling pathway	Prolactin	AKT1	27	cluster 2
hsa04917:Prolactin signaling pathway	Prolactin	TNFSF11	2	cluster 2
hsa04917:Prolactin signaling pathway	Prolactin	KRAS	19	cluster 2
hsa04917:Prolactin signaling pathway	Prolactin	SOS1	29	cluster 2
hsa04917:Prolactin signaling pathway	Prolactin	MAPK9	16	cluster 2
hsa04917:Prolactin signaling pathway	Prolactin	MAPK8	25	cluster 2
hsa04917:Prolactin signaling pathway	Prolactin	AKT2	26	cluster 2
hsa04917:Prolactin signaling pathway	Prolactin	PRLR	3	cluster 4
hsa04917:Prolactin signaling pathway	Prolactin	INS	9	cluster 4
hsa04919:Thyroid hormone signaling pathway	Thyroid hormone	RXRB	3	cluster 1
hsa04919:Thyroid hormone signaling pathway	Thyroid hormone	RXRA	4	cluster 1
hsa04919:Thyroid hormone signaling pathway	Thyroid hormone	NCOA3	1	cluster 1
hsa04919:Thyroid hormone signaling pathway	Thyroid hormone	PLCD1	1	cluster 1
hsa04919:Thyroid hormone signaling pathway	Thyroid hormone	MED1	1	cluster 1
hsa04919:Thyroid hormone signaling pathway	Thyroid hormone	HRAS	34	cluster 2
hsa04919:Thyroid hormone signaling pathway	Thyroid hormone	MAP2K1	40	cluster 2
hsa04919:Thyroid hormone signaling pathway	Thyroid hormone	MAP2K2	25	cluster 2
hsa04919:Thyroid hormone signaling pathway	Thyroid hormone	TP53	7	cluster 2
hsa04919:Thyroid hormone signaling pathway	Thyroid hormone	RAF1	36	cluster 2
hsa04919:Thyroid hormone signaling pathway	Thyroid hormone	SRC	12	cluster 2
hsa04919:Thyroid hormone signaling pathway	Thyroid hormone	AKT1	27	cluster 2
hsa04919:Thyroid hormone signaling pathway	Thyroid hormone	PDPK1	10	cluster 2
hsa04919:Thyroid hormone signaling pathway	Thyroid hormone	KRAS	19	cluster 2
hsa04919:Thyroid hormone signaling pathway	Thyroid hormone	PLCG1	16	cluster 2
hsa04919:Thyroid hormone signaling pathway	Thyroid hormone	AKT2	26	cluster 2
hsa04919:Thyroid hormone signaling pathway	Thyroid hormone	CTNNB1	6	cluster 3
hsa04919:Thyroid hormone signaling pathway	Thyroid hormone	NOTCH3	2	cluster 3
hsa04919:Thyroid hormone signaling pathway	Thyroid hormone	NOTCH2	2	cluster 3
hsa04919:Thyroid hormone signaling pathway	Thyroid hormone	NOTCH1	4	cluster 3
hsa04919:Thyroid hormone signaling pathway	Thyroid hormone	HDAC1	3	cluster 3
hsa04919:Thyroid hormone signaling pathway	Thyroid hormone	MYC	10	cluster 3
hsa04920:Adipocytokine signaling pathway	Adipocytokine	PPARA	3	cluster 1
hsa04920:Adipocytokine signaling pathway	Adipocytokine	RXRB	3	cluster 1
hsa04920:Adipocytokine signaling pathway	Adipocytokine	RXRA	4	cluster 1
hsa04920:Adipocytokine signaling pathway	Adipocytokine	POMC	1	cluster 1
hsa04920:Adipocytokine signaling pathway	Adipocytokine	ADIPOQ	3	cluster 1
hsa04920:Adipocytokine signaling pathway	Adipocytokine	LEP	3	cluster 1
hsa04920:Adipocytokine signaling pathway	Adipocytokine	IRS2	5	cluster 2
hsa04920:Adipocytokine signaling pathway	Adipocytokine	TNF	11	cluster 2
hsa04920:Adipocytokine signaling pathway	Adipocytokine	RELA	20	cluster 2
hsa04920:Adipocytokine signaling pathway	Adipocytokine	NFKB1	20	cluster 2
hsa04920:Adipocytokine signaling pathway	Adipocytokine	STAT3	13	cluster 2
hsa04920:Adipocytokine signaling pathway	Adipocytokine	AKT1	27	cluster 2
hsa04920:Adipocytokine signaling pathway	Adipocytokine	IKBKG	12	cluster 2
hsa04920:Adipocytokine signaling pathway	Adipocytokine	MAPK9	16	cluster 2
hsa04920:Adipocytokine signaling pathway	Adipocytokine	MAPK8	25	cluster 2
hsa04920:Adipocytokine signaling pathway	Adipocytokine	CHUK	14	cluster 2
hsa04920:Adipocytokine signaling pathway	Adipocytokine	AKT2	26	cluster 2
