# Supplementary material for: Computational derivation of a molecular framework for hair follicle biology from disease genes
Source: Sci Rep. 2017 Nov 24;7:16303. doi: 10.1038/s41598-017-16050-9 (PMC5701154; doi:10.1038/s41598-017-16050-9)
Supplement: Supplementary file 6 — Dataset 5 [file 41598_2017_16050_MOESM6_ESM.xlsx]

## Sheet: Sheet1
HGNC official gene symbol	gene name	dendrogram position	cluster ID
RAF1	Raf-1 proto-oncogene, serine/threonine kinase(RAF1)	1	1
MAP2K1	mitogen-activated protein kinase kinase 1(MAP2K1)	2	1
MAP2K2	mitogen-activated protein kinase kinase 2(MAP2K2)	3	1
HRAS	HRas proto-oncogene, GTPase(HRAS)	4	1
KRAS	KRAS proto-oncogene, GTPase(KRAS)	5	1
MAPK8	mitogen-activated protein kinase 8(MAPK8)	6	1
MAPK9	mitogen-activated protein kinase 9(MAPK9)	7	1
AKT1	AKT serine/threonine kinase 1(AKT1)	8	1
AKT2	AKT serine/threonine kinase 2(AKT2)	9	1
PDPK1	3-phosphoinositide dependent protein kinase 1(PDPK1)	10	1
PRKCZ	protein kinase C zeta(PRKCZ)	11	1
GAB1	GRB2 associated binding protein 1(GAB1)	12	2
SOS1	SOS Ras/Rac guanine nucleotide exchange factor 1(SOS1)	13	2
CBL	Cbl proto-oncogene(CBL)	14	2
PLCG1	phospholipase C gamma 1(PLCG1)	15	2
BCL2	BCL2, apoptosis regulator(BCL2)	16	2
BCL2L1	BCL2 like 1(BCL2L1)	17	2
PTEN	phosphatase and tensin homolog(PTEN)	18	2
LGR4	leucine rich repeat containing G protein-coupled receptor 4(LGR4)	19	2
PARK2	parkin RBR E3 ubiquitin protein ligase(PARK2)	20	2
IRS2	insulin receptor substrate 2(IRS2)	21	2
INSR	insulin receptor(INSR)	22	2
INS	insulin(INS)	23	2
IGF1	insulin like growth factor 1(IGF1)	24	2
IGF1R	insulin like growth factor 1 receptor(IGF1R)	25	2
BMPR1A	bone morphogenetic protein receptor type 1A(BMPR1A)	26	2
ACVR1	activin A receptor type 1(ACVR1)	27	2
ACVR1B	activin A receptor type 1B(ACVR1B)	28	2
MAP3K5	mitogen-activated protein kinase kinase kinase 5(MAP3K5)	29	2
JAK1	Janus kinase 1(JAK1)	30	2
PTK2	protein tyrosine kinase 2(PTK2)	31	2
FGFR1	fibroblast growth factor receptor 1(FGFR1)	32	2
FGFR2	fibroblast growth factor receptor 2(FGFR2)	33	2
KIT	KIT proto-oncogene receptor tyrosine kinase(KIT)	34	2
KITLG	KIT ligand(KITLG)	35	2
AGO1	argonaute 1, RISC catalytic component(AGO1)	36	3
AGO2	argonaute 2, RISC catalytic component(AGO2)	37	3
ILK	integrin linked kinase(ILK)	38	3
RIPK4	receptor interacting serine/threonine kinase 4(RIPK4)	39	3
LRRK2	leucine rich repeat kinase 2(LRRK2)	40	3
OFD1	OFD1, centriole and centriolar satellite protein(OFD1)	41	3
CDC42	cell division cycle 42(CDC42)	42	3
RAC1	ras-related C3 botulinum toxin substrate 1 (rho family, small GTP binding protein Rac1)(RAC1)	43	3
SRC	SRC proto-oncogene, non-receptor tyrosine kinase(SRC)	44	3
EGFR	epidermal growth factor receptor(EGFR)	45	3
ERBB2	erb-b2 receptor tyrosine kinase 2(ERBB2)	46	3
SMAD4	SMAD family member 4(SMAD4)	47	3
CDH1	cadherin 1(CDH1)	48	3
APC	APC, WNT signaling pathway regulator(APC)	49	3
CTNNB1	catenin beta 1(CTNNB1)	50	3
NXF1	nuclear RNA export factor 1(NXF1)	51	4
MCM2	minichromosome maintenance complex component 2(MCM2)	52	4
NTRK1	neurotrophic receptor tyrosine kinase 1(NTRK1)	53	4
VHL	von Hippel-Lindau tumor suppressor(VHL)	54	4
MAGOH	mago homolog, exon junction complex core component(MAGOH)	55	4
NPM1	nucleophosmin(NPM1)	56	4
BRCA1	BRCA1, DNA repair associated(BRCA1)	57	4
HDAC1	histone deacetylase 1(HDAC1)	58	4
MYC	v-myc avian myelocytomatosis viral oncogene homolog(MYC)	59	4
TP53	tumor protein p53(TP53)	60	4
CDKN2A	cyclin dependent kinase inhibitor 2A(CDKN2A)	61	4
CDKN1A	cyclin dependent kinase inhibitor 1A(CDKN1A)	62	4
CDKN1B	cyclin dependent kinase inhibitor 1B(CDKN1B)	63	4
CDK7	cyclin dependent kinase 7(CDK7)	64	4
TERF1	telomeric repeat binding factor 1(TERF1)	65	4
PPARA	peroxisome proliferator activated receptor alpha(PPARA)	66	5
PPARD	peroxisome proliferator activated receptor delta(PPARD)	67	5
ESR2	estrogen receptor 2(ESR2)	68	5
STAT3	signal transducer and activator of transcription 3(STAT3)	69	5
AR	androgen receptor(AR)	70	5
NR3C1	nuclear receptor subfamily 3 group C member 1(NR3C1)	71	5
PPARG	peroxisome proliferator activated receptor gamma(PPARG)	72	5
VDR	vitamin D (1,25- dihydroxyvitamin D3) receptor(VDR)	73	5
NFKB2	nuclear factor kappa B subunit 2(NFKB2)	74	6
RELB	RELB proto-oncogene, NF-kB subunit(RELB)	75	6
NFKB1	nuclear factor kappa B subunit 1(NFKB1)	76	6
RELA	RELA proto-oncogene, NF-kB subunit(RELA)	77	6
TRAF6	TNF receptor associated factor 6(TRAF6)	78	6
TBK1	TANK binding kinase 1(TBK1)	79	6
CHUK	conserved helix-loop-helix ubiquitous kinase(CHUK)	80	6
IKBKG	inhibitor of kappa light polypeptide gene enhancer in B-cells, kinase gamma(IKBKG)	81	6
TGFB1	transforming growth factor beta 1(TGFB1)	82	7
IL6	interleukin 6(IL6)	83	7
TNF	tumor necrosis factor(TNF)	84	7
TLR4	toll like receptor 4(TLR4)	85	7
IL1A	interleukin 1 alpha(IL1A)	86	7
IFNG	interferon gamma(IFNG)	87	7
IL2	interleukin 2(IL2)	88	7
MMP12	matrix metallopeptidase 12(MMP12)	89	8
MMP9	matrix metallopeptidase 9(MMP9)	90	8
APOC1	apolipoprotein C1(APOC1)	91	8
CTSD	cathepsin D(CTSD)	92	8
ADIPOQ	adiponectin, C1Q and collagen domain containing(ADIPOQ)	93	8
LEP	leptin(LEP)	94	8
APOE	apolipoprotein E(APOE)	95	8
MTHFR	methylenetetrahydrofolate reductase(MTHFR)	96	8
SERPINE1	serpin family E member 1(SERPINE1)	97	8
VEGFA	vascular endothelial growth factor A(VEGFA)	98	8
LDLR	low density lipoprotein receptor(LDLR)	99	8
THBS1	thrombospondin 1(THBS1)	100	8
AREG	amphiregulin(AREG)	101	8
SAT1	spermidine/spermine N1-acetyltransferase 1(SAT1)	102	8
ICAM1	intercellular adhesion molecule 1(ICAM1)	103	8
ITGB2	integrin subunit beta 2(ITGB2)	104	8
IL2RB	interleukin 2 receptor subunit beta(IL2RB)	105	8
FAS	Fas cell surface death receptor(FAS)	106	8
IGFBP3	insulin like growth factor binding protein 3(IGFBP3)	107	8
DEFB103B	defensin beta 103B(DEFB103B)	108	9
RLN3	relaxin 3(RLN3)	109	9
ASIP	agouti signaling protein(ASIP)	110	9
POMC	proopiomelanocortin(POMC)	111	9
IL31	interleukin 31(IL31)	112	9
TRH	thyrotropin releasing hormone(TRH)	113	9
DKK1	dickkopf WNT signaling pathway inhibitor 1(DKK1)	114	9
CXCL17	C-X-C motif chemokine ligand 17(CXCL17)	115	9
DKK4	dickkopf WNT signaling pathway inhibitor 4(DKK4)	116	9
LIPH	lipase H(LIPH)	117	9
KLK3	kallikrein related peptidase 3(KLK3)	118	9
PLA2G10	phospholipase A2 group X(PLA2G10)	119	9
PLA2G2A	phospholipase A2 group IIA(PLA2G2A)	120	9
BTD	biotinidase(BTD)	121	10
HPSE	heparanase(HPSE)	122	10
RGN	regucalcin(RGN)	123	10
CTSE	cathepsin E(CTSE)	124	10
IDS	iduronate 2-sulfatase(IDS)	125	10
GNS	glucosamine (N-acetyl)-6-sulfatase(GNS)	126	10
SGSH	N-sulfoglucosamine sulfohydrolase(SGSH)	127	10
CTSL	cathepsin L(CTSL)	128	10
HEXB	hexosaminidase subunit beta(HEXB)	129	10
OSTM1	osteopetrosis associated transmembrane protein 1(OSTM1)	130	10
GGT1	gamma-glutamyltransferase 1(GGT1)	131	10
GGT5	gamma-glutamyltransferase 5(GGT5)	132	10
DTNBP1	dystrobrevin binding protein 1(DTNBP1)	133	11
BLOC1S3	biogenesis of lysosomal organelles complex 1 subunit 3(BLOC1S3)	134	11
BLOC1S4	biogenesis of lysosomal organelles complex 1 subunit 4(BLOC1S4)	135	11
BLOC1S6	biogenesis of lysosomal organelles complex 1 subunit 6(BLOC1S6)	136	11
E2F2	E2F transcription factor 2(E2F2)	137	12
PDX1	pancreatic and duodenal homeobox 1(PDX1)	138	12
TFAM	transcription factor A, mitochondrial(TFAM)	139	12
CDSN	corneodesmosin(CDSN)	140	12
OBP2B	odorant binding protein 2B(OBP2B)	141	12
Flg	filaggrin(FLG)	142	12
TCL1A	T-cell leukemia/lymphoma 1A(TCL1A)	143	12
SRY	sex determining region Y(SRY)	144	12
TWIST2	twist family bHLH transcription factor 2(TWIST2)	145	12
CIDEA	cell death-inducing DFFA-like effector a(CIDEA)	146	12
FOXI3	forkhead box I3(FOXI3)	147	12
NOM1	nucleolar protein with MIF4G domain 1(NOM1)	148	12
KDM7A	lysine demethylase 7A(KDM7A)	149	12
AKR1C2	aldo-keto reductase family 1 member C2(AKR1C2)	150	12
SNAI2	snail family transcriptional repressor 2(SNAI2)	151	12
KRT81	keratin 81(KRT81)	152	13
KRT86	keratin 86(KRT86)	153	13
KRT71	keratin 71(KRT71)	154	13
KRT74	keratin 74(KRT74)	155	13
KRT2	keratin 2(KRT2)	156	13
KRT4	keratin 4(KRT4)	157	13
KRT6A	keratin 6A(KRT6A)	158	13
KRT85	keratin 85(KRT85)	159	13
KRT75	keratin 75(KRT75)	160	13
KRT76	keratin 76(KRT76)	161	13
KRT25	keratin 25(KRT25)	162	14
KRT27	keratin 27(KRT27)	163	14
KRT19	keratin 19(KRT19)	164	14
KRT14	keratin 14(KRT14)	165	14
KRT16	keratin 16(KRT16)	166	14
KRT17	keratin 17(KRT17)	167	14
EBP	emopamil binding protein (sterol isomerase)(EBP)	168	15
PORCN	porcupine homolog (Drosophila)(PORCN)	169	15
AGPAT2	1-acylglycerol-3-phosphate O-acyltransferase 2(AGPAT2)	170	15
GJB4	gap junction protein beta 4(GJB4)	171	15
MLPH	melanophilin(MLPH)	172	15
TMEM30B	transmembrane protein 30B(TMEM30B)	173	15
IFT27	intraflagellar transport 27(IFT27)	174	15
PRODH	proline dehydrogenase 1(PRODH)	175	15
GOLM1	golgi membrane protein 1(GOLM1)	176	15
MAGED1	MAGE family member D1(MAGED1)	177	15
KRT8	keratin 8(KRT8)	178	15
PCBD1	pterin-4 alpha-carbinolamine dehydratase 1(PCBD1)	179	15
BCAT2	branched chain amino acid transaminase 2(BCAT2)	180	15
PTS	6-pyruvoyltetrahydropterin synthase(PTS)	181	15
ASL	argininosuccinate lyase(ASL)	182	15
GNA11	G protein subunit alpha 11(GNA11)	183	15
ITPA	inosine triphosphatase(ITPA)	184	15
TREX1	three prime repair exonuclease 1(TREX1)	185	15
PPP5C	protein phosphatase 5 catalytic subunit(PPP5C)	186	15
SQSTM1	sequestosome 1(SQSTM1)	187	15
CYP27B1	cytochrome P450 family 27 subfamily B member 1(CYP27B1)	188	15
ALOX12B	arachidonate 12-lipoxygenase, 12R type(ALOX12B)	189	15
HPS6	HPS6, biogenesis of lysosomal organelles complex 2 subunit 3(HPS6)	190	15
ACER1	alkaline ceramidase 1(ACER1)	191	16
TIMM23	translocase of inner mitochondrial membrane 23(TIMM23)	192	16
CERS4	ceramide synthase 4(CERS4)	193	16
DEGS1	delta 4-desaturase, sphingolipid 1(DEGS1)	194	16
TDO2	tryptophan 2,3-dioxygenase(TDO2)	195	16
CISD2	CDGSH iron sulfur domain 2(CISD2)	196	16
CKAP2L	cytoskeleton associated protein 2 like(CKAP2L)	197	16
Gsta4	glutathione S-transferase alpha 4(GSTA4)	198	16
OAT	ornithine aminotransferase(OAT)	199	16
NDUFA12	NADH:ubiquinone oxidoreductase subunit A12(NDUFA12)	200	16
MCAT	malonyl-CoA-acyl carrier protein transacylase(MCAT)	201	16
UQCRFS1	ubiquinol-cytochrome c reductase, Rieske iron-sulfur polypeptide 1(UQCRFS1)	202	16
BEX1	brain expressed X-linked 1(BEX1)	203	16
FCRLA	Fc receptor like A(FCRLA)	204	16
SNAP29	synaptosome associated protein 29(SNAP29)	205	16
SNX5	sorting nexin 5(SNX5)	206	16
LBR	lamin B receptor(LBR)	207	16
SCD	stearoyl-CoA desaturase(SCD)	208	16
RPL38	ribosomal protein L38(RPL38)	209	17
RPL21	ribosomal protein L21(RPL21)	210	17
RPL24	ribosomal protein L24(RPL24)	211	17
RACK1	receptor for activated C kinase 1(RACK1)	212	18
SFN	stratifin(SFN)	213	18
COTL1	coactosin like F-actin binding protein 1(COTL1)	214	18
FTL	ferritin light chain(FTL)	215	18
RPS7	ribosomal protein S7(RPS7)	216	18
SNRPE	small nuclear ribonucleoprotein polypeptide E(SNRPE)	217	18
ARPC2	actin related protein 2/3 complex subunit 2(ARPC2)	218	18
ARPC4	actin related protein 2/3 complex subunit 4(ARPC4)	219	18
PFKL	phosphofructokinase, liver type(PFKL)	220	18
ARHGAP1	Rho GTPase activating protein 1(ARHGAP1)	221	18
FUZ	fuzzy planar cell polarity protein(FUZ)	222	18
AP3D1	adaptor related protein complex 3 delta 1 subunit(AP3D1)	223	18
BLOC1S5	biogenesis of lysosomal organelles complex 1 subunit 5(BLOC1S5)	224	18
PPP1R13L	protein phosphatase 1 regulatory subunit 13 like(PPP1R13L)	225	18
DSP	desmoplakin(DSP)	226	18
JUP	junction plakoglobin(JUP)	227	18
PKP1	plakophilin 1(PKP1)	228	18
PKP3	plakophilin 3(PKP3)	229	18
LMNB2	lamin B2(LMNB2)	230	18
RUVBL2	RuvB like AAA ATPase 2(RUVBL2)	231	18
LMNA	lamin A/C(LMNA)	232	18
POLR2A	RNA polymerase II subunit A(POLR2A)	233	18
FOXL2	forkhead box L2(FOXL2)	234	19
FOXE1	forkhead box E1(FOXE1)	235	19
FOXQ1	forkhead box Q1(FOXQ1)	236	19
MSX1	msh homeobox 1(MSX1)	237	19
MSX2	msh homeobox 2(MSX2)	238	19
TAF4	TATA-box binding protein associated factor 4(TAF4)	239	19
KLF4	Kruppel like factor 4(KLF4)	240	19
KLF5	Kruppel like factor 5(KLF5)	241	19
KANK2	KN motif and ankyrin repeat domains 2(KANK2)	242	19
ZFP36	ZFP36 ring finger protein(ZFP36)	243	19
TFE3	transcription factor binding to IGHM enhancer 3(TFE3)	244	19
IRF6	interferon regulatory factor 6(IRF6)	245	19
TFEB	transcription factor EB(TFEB)	246	19
NFIC	nuclear factor I C(NFIC)	247	19
CDX1	caudal type homeobox 1(CDX1)	248	19
TBX10	T-box 10(TBX10)	249	19
SOX18	SRY-box 18(SOX18)	250	19
SOX10	SRY-box 10(SOX10)	251	19
USF2	upstream transcription factor 2, c-fos interacting(USF2)	252	19
AIRE	autoimmune regulator(AIRE)	253	19
TAL1	TAL bHLH transcription factor 1, erythroid differentiation factor(TAL1)	254	19
TCF3	transcription factor 3(TCF3)	255	19
E2F1	E2F transcription factor 1(E2F1)	256	19
FOXP3	forkhead box P3(FOXP3)	257	19
IRF4	interferon regulatory factor 4(IRF4)	258	19
CEBPA	CCAAT/enhancer binding protein alpha(CEBPA)	259	19
CEBPB	CCAAT/enhancer binding protein beta(CEBPB)	260	19
ATF3	activating transcription factor 3(ATF3)	261	19
MAFB	MAF bZIP transcription factor B(MAFB)	262	19
ATF4	activating transcription factor 4(ATF4)	263	19
CREB1	cAMP responsive element binding protein 1(CREB1)	264	19
PER2	period circadian clock 2(PER2)	265	19
ARNTL	aryl hydrocarbon receptor nuclear translocator like(ARNTL)	266	19
CLOCK	clock circadian regulator(CLOCK)	267	19
AHR	aryl hydrocarbon receptor(AHR)	268	19
BHLHE41	basic helix-loop-helix family member e41(BHLHE41)	269	19
EED	embryonic ectoderm development(EED)	270	20
EZH2	enhancer of zeste 2 polycomb repressive complex 2 subunit(EZH2)	271	20
RBPJ	recombination signal binding protein for immunoglobulin kappa J region(RBPJ)	272	20
SMARCA5	SWI/SNF related, matrix associated, actin dependent regulator of chromatin, subfamily a, member 5(SMARCA5)	273	20
KDM1A	lysine demethylase 1A(KDM1A)	274	20
MTA2	metastasis associated 1 family member 2(MTA2)	275	20
RAG1	recombination activating 1(RAG1)	276	20
RAG2	recombination activating 2(RAG2)	277	20
PRKDC	protein kinase, DNA-activated, catalytic polypeptide(PRKDC)	278	20
ATR	ATR serine/threonine kinase(ATR)	279	20
WRN	Werner syndrome RecQ like helicase(WRN)	280	20
HELLS	helicase, lymphoid-specific(HELLS)	281	20
SMC3	structural maintenance of chromosomes 3(SMC3)	282	20
RAD18	RAD18, E3 ubiquitin protein ligase(RAD18)	283	20
DCP2	decapping mRNA 2(DCP2)	284	20
SUPV3L1	Suv3 like RNA helicase(SUPV3L1)	285	20
RBL1	RB transcriptional corepressor like 1(RBL1)	286	20
RBL2	RB transcriptional corepressor like 2(RBL2)	287	20
ETS2	ETS proto-oncogene 2, transcription factor(ETS2)	288	20
PNN	pinin, desmosome associated protein(PNN)	289	20
NR0B1	nuclear receptor subfamily 0 group B member 1(NR0B1)	290	20
WASL	Wiskott-Aldrich syndrome like(WASL)	291	20
ARG1	arginase 1(ARG1)	292	21
STAR	steroidogenic acute regulatory protein(STAR)	293	21
CYP11A1	cytochrome P450 family 11 subfamily A member 1(CYP11A1)	294	21
CYP19A1	cytochrome P450 family 19 subfamily A member 1(CYP19A1)	295	21
PAH	phenylalanine hydroxylase(PAH)	296	21
IGFBP5	insulin like growth factor binding protein 5(IGFBP5)	297	21
POLG	DNA polymerase gamma, catalytic subunit(POLG)	298	21
ERCC2	ERCC excision repair 2, TFIIH core complex helicase subunit(ERCC2)	299	21
XPA	XPA, DNA damage recognition and repair factor(XPA)	300	21
CBS	cystathionine-beta-synthase(CBS)	301	21
TERT	telomerase reverse transcriptase(TERT)	302	21
DNMT1	DNA methyltransferase 1(DNMT1)	303	21
NSUN2	NOP2/Sun RNA methyltransferase family member 2(NSUN2)	304	21
CDC20	cell division cycle 20(CDC20)	305	21
MAD2L1	MAD2 mitotic arrest deficient-like 1 (yeast)(MAD2L1)	306	21
IDE	insulin degrading enzyme(IDE)	307	22
EN1	engrailed homeobox 1(EN1)	308	22
PTHLH	parathyroid hormone like hormone(PTHLH)	309	22
TGM3	transglutaminase 3(TGM3)	310	22
PGGT1B	protein geranylgeranyltransferase type I subunit beta(PGGT1B)	311	22
SPINK5	serine peptidase inhibitor, Kazal type 5(SPINK5)	312	22
Sgk3	serum/glucocorticoid regulated kinase family member 3(SGK3)	313	22
AGA	aspartylglucosaminidase(AGA)	314	22
SOSTDC1	sclerostin domain containing 1(SOSTDC1)	315	22
GORAB	golgin, RAB6 interacting(GORAB)	316	22
HPS3	HPS3, biogenesis of lysosomal organelles complex 2 subunit 1(HPS3)	317	22
NDUFS4	NADH:ubiquinone oxidoreductase subunit S4(NDUFS4)	318	22
MEMO1	mediator of cell motility 1(MEMO1)	319	22
SENP7	SUMO1/sentrin specific peptidase 7(SENP7)	320	22
RIT1	Ras like without CAAX 1(RIT1)	321	22
MREG	melanoregulin(MREG)	322	22
SUPT7L	SPT7-like STAGA complex gamma subunit(SUPT7L)	323	22
C3orf38	chromosome 3 open reading frame 38(C3orf38)	324	22
MYSM1	Myb like, SWIRM and MPN domains 1(MYSM1)	325	22
EDARADD	EDAR associated death domain(EDARADD)	326	22
RFWD2	ring finger and WD repeat domain 2(RFWD2)	327	22
ABCA5	ATP binding cassette subfamily A member 5(ABCA5)	328	22
MYO6	myosin VI(MYO6)	329	22
PICALM	phosphatidylinositol binding clathrin assembly protein(PICALM)	330	22
ERP44	endoplasmic reticulum protein 44(ERP44)	331	22
STX17	syntaxin 17(STX17)	332	22
OTC	ornithine carbamoyltransferase(OTC)	333	22
ZDHHC21	zinc finger DHHC-type containing 21(ZDHHC21)	334	22
SMCHD1	structural maintenance of chromosomes flexible hinge domain containing 1(SMCHD1)	335	22
ZDHHC13	zinc finger DHHC-type containing 13(ZDHHC13)	336	22
PHF6	PHD finger protein 6(PHF6)	337	22
ATE1	arginyltransferase 1(ATE1)	338	22
KANSL1	KAT8 regulatory NSL complex subunit 1(KANSL1)	339	22
NFKBIZ	NFKB inhibitor zeta(NFKBIZ)	340	22
LPIN1	lipin 1(LPIN1)	341	22
TFEC	transcription factor EC(TFEC)	342	22
ZEB1	zinc finger E-box binding homeobox 1(ZEB1)	343	22
SOAT1	sterol O-acyltransferase 1(SOAT1)	344	22
VPS33A	VPS33A, CORVET/HOPS core subunit(VPS33A)	345	22
SLC30A4	solute carrier family 30 member 4(SLC30A4)	346	22
MBTPS2	membrane bound transcription factor peptidase, site 2(MBTPS2)	347	22
NSDHL	NAD(P) dependent steroid dehydrogenase-like(NSDHL)	348	22
MCOLN3	mucolipin 3(MCOLN3)	349	22
SERPINB13	serpin family B member 13(SERPINB13)	350	22
PEX3	peroxisomal biogenesis factor 3(PEX3)	351	22
RAB27B	RAB27B, member RAS oncogene family(RAB27B)	352	22
MLANA	melan-A(MLANA)	353	22
RAB38	RAB38, member RAS oncogene family(RAB38)	354	22
RASSF9	Ras association domain family member 9(RASSF9)	355	22
SPTLC2	serine palmitoyltransferase long chain base subunit 2(SPTLC2)	356	22
TCHH	trichohyalin(TCHH)	357	22
FGF10	fibroblast growth factor 10(FGF10)	358	23
FGF7	fibroblast growth factor 7(FGF7)	359	23
FGF18	fibroblast growth factor 18(FGF18)	360	23
FGF20	fibroblast growth factor 20(FGF20)	361	23
FGF5	fibroblast growth factor 5(FGF5)	362	23
ITGB1	integrin subunit beta 1(ITGB1)	363	24
CD44	CD44 molecule (Indian blood group)(CD44)	364	24
TGFA	transforming growth factor alpha(TGFA)	365	24
B4GALT1	beta-1,4-galactosyltransferase 1(B4GALT1)	366	24
ITGB6	integrin subunit beta 6(ITGB6)	367	24
PRLR	prolactin receptor(PRLR)	368	24
HGF	hepatocyte growth factor(HGF)	369	24
SDC2	syndecan 2(SDC2)	370	24
GJA1	gap junction protein alpha 1(GJA1)	371	24
EDNRA	endothelin receptor type A(EDNRA)	372	24
EDNRB	endothelin receptor type B(EDNRB)	373	24
IL15	interleukin 15(IL15)	374	24
TNFSF11	tumor necrosis factor superfamily member 11(TNFSF11)	375	24
CD40LG	CD40 ligand(CD40LG)	376	24
IL7	interleukin 7(IL7)	377	24
KL	klotho(KL)	378	24
BTC	betacellulin(BTC)	379	24
EGF	epidermal growth factor(EGF)	380	24
AQP2	aquaporin 2(AQP2)	381	24
ATP7A	ATPase copper transporting alpha(ATP7A)	382	24
ATP7B	ATPase copper transporting beta(ATP7B)	383	24
EDAR	ectodysplasin A receptor(EDAR)	384	24
TNFRSF19	TNF receptor superfamily member 19(TNFRSF19)	385	24
GPR161	G protein-coupled receptor 161(GPR161)	386	24
TRPM1	transient receptor potential cation channel subfamily M member 1(TRPM1)	387	24
CYB561	cytochrome b561(CYB561)	388	24
ANTXR1	anthrax toxin receptor 1(ANTXR1)	389	24
VANGL1	VANGL planar cell polarity protein 1(VANGL1)	390	24
ADAMTS20	ADAM metallopeptidase with thrombospondin type 1 motif 20(ADAMTS20)	391	24
SLC7A11	solute carrier family 7 member 11(SLC7A11)	392	24
ABCC9	ATP binding cassette subfamily C member 9(ABCC9)	393	24
CORIN	corin, serine peptidase(CORIN)	394	24
TYR	tyrosinase(TYR)	395	24
DCT	dopachrome tautomerase(DCT)	396	24
TYRP1	tyrosinase related protein 1(TYRP1)	397	24
MC1R	melanocortin 1 receptor(MC1R)	398	24
SLC45A2	solute carrier family 45 member 2(SLC45A2)	399	24
CASR	calcium sensing receptor(CASR)	400	24
OCA2	OCA2 melanosomal transmembrane protein(OCA2)	401	24
DSG3	desmoglein 3(DSG3)	402	25
DSC2	desmocollin 2(DSC2)	403	25
DSC3	desmocollin 3(DSC3)	404	25
DSG4	desmoglein 4(DSG4)	405	25
DSC1	desmocollin 1(DSC1)	406	25
DSG1	desmoglein 1(DSG1)	407	25
CLDN1	claudin 1(CLDN1)	408	26
SLC24A5	solute carrier family 24 member 5(SLC24A5)	409	26
IL31RA	interleukin 31 receptor A(IL31RA)	410	26
LPAR6	lysophosphatidic acid receptor 6(LPAR6)	411	26
APCDD1	APC down-regulated 1(APCDD1)	412	26
ORAI1	ORAI calcium release-activated calcium modulator 1(ORAI1)	413	26
GJB6	gap junction protein beta 6(GJB6)	414	26
TPCN2	two pore segment channel 2(TPCN2)	415	26
MFSD8	major facilitator superfamily domain containing 8(MFSD8)	416	26
RAB27A	RAB27A, member RAS oncogene family(RAB27A)	417	26
PSEN1	presenilin 1(PSEN1)	418	26
PSEN2	presenilin 2(PSEN2)	419	26
CNR2	cannabinoid receptor 2(CNR2)	420	26
KCNE2	potassium voltage-gated channel subfamily E regulatory subunit 2(KCNE2)	421	26
BDKRB2	bradykinin receptor B2(BDKRB2)	422	26
TNFRSF4	TNF receptor superfamily member 4(TNFRSF4)	423	26
ADAMTS9	ADAM metallopeptidase with thrombospondin type 1 motif 9(ADAMTS9)	424	27
SMOC1	SPARC related modular calcium binding 1(SMOC1)	425	27
ADAMTS2	ADAM metallopeptidase with thrombospondin type 1 motif 2(ADAMTS2)	426	27
GPC3	glypican 3(GPC3)	427	27
NTRK3	neurotrophic receptor tyrosine kinase 3(NTRK3)	428	27
NRG3	neuregulin 3(NRG3)	429	27
FHIT	fragile histidine triad(FHIT)	430	27
PTPRD	protein tyrosine phosphatase, receptor type D(PTPRD)	431	27
OPHN1	oligophrenin 1(OPHN1)	432	27
MYO10	myosin X(MYO10)	433	27
DST	dystonin(DST)	434	27
MAP1B	microtubule associated protein 1B(MAP1B)	435	27
MKLN1	muskelin 1(MKLN1)	436	27
FMN1	formin 1(FMN1)	437	27
PIEZO2	piezo type mechanosensitive ion channel component 2(PIEZO2)	438	27
FGF13	fibroblast growth factor 13(FGF13)	439	27
GFRA1	GDNF family receptor alpha 1(GFRA1)	440	27
NOG	noggin(NOG)	441	27
CYP26B1	cytochrome P450 family 26 subfamily B member 1(CYP26B1)	442	27
GFRA2	GDNF family receptor alpha 2(GFRA2)	443	27
FST	follistatin(FST)	444	27
SCG5	secretogranin V(SCG5)	445	27
PDE3B	phosphodiesterase 3B(PDE3B)	446	27
AP3B1	adaptor related protein complex 3 beta 1 subunit(AP3B1)	447	27
ATRN	attractin(ATRN)	448	27
EDA	ectodysplasin A(EDA)	449	27
EDIL3	EGF like repeats and discoidin domains 3(EDIL3)	450	27
LAMA4	laminin subunit alpha 4(LAMA4)	451	27
WLS	wntless Wnt ligand secretion mediator(WLS)	452	27
DKK2	dickkopf WNT signaling pathway inhibitor 2(DKK2)	453	27
MAN2A1	mannosidase alpha class 2A member 1(MAN2A1)	454	27
RSPO2	R-spondin 2(RSPO2)	455	27
SLITRK5	SLIT and NTRK like family member 5(SLITRK5)	456	27
LGR5	leucine rich repeat containing G protein-coupled receptor 5(LGR5)	457	27
LRIG1	leucine rich repeats and immunoglobulin like domains 1(LRIG1)	458	27
DOCK7	dedicator of cytokinesis 7(DOCK7)	459	27
SLC24A4	solute carrier family 24 member 4(SLC24A4)	460	27
KIAA1549L	KIAA1549 like(KIAA1549L)	461	27
FREM2	FRAS1 related extracellular matrix protein 2(FREM2)	462	27
SLC29A3	solute carrier family 29 member 3(SLC29A3)	463	27
HERC3	HECT and RLD domain containing E3 ubiquitin protein ligase 3(HERC3)	464	27
LGI1	leucine rich glioma inactivated 1(LGI1)	465	27
KSR1	kinase suppressor of ras 1(KSR1)	466	27
NF1	neurofibromin 1(NF1)	467	27
SPTBN1	spectrin beta, non-erythrocytic 1(SPTBN1)	468	27
DIAPH1	diaphanous related formin 1(DIAPH1)	469	27
VAC14	Vac14, PIKFYVE complex component(VAC14)	470	27
SIK2	salt inducible kinase 2(SIK2)	471	27
LYST	lysosomal trafficking regulator(LYST)	472	27
MYO5A	myosin VA(MYO5A)	473	27
SPAG9	sperm associated antigen 9(SPAG9)	474	27
PEPD	peptidase D(PEPD)	475	27
RIN2	Ras and Rab interactor 2(RIN2)	476	27
MIB1	mindbomb E3 ubiquitin protein ligase 1(MIB1)	477	27
PRKAR2B	protein kinase cAMP-dependent type II regulatory subunit beta(PRKAR2B)	478	27
RAPH1	Ras association (RalGDS/AF-6) and pleckstrin homology domains 1(RAPH1)	479	27
CHIC2	cysteine rich hydrophobic domain 2(CHIC2)	480	27
PRICKLE1	prickle planar cell polarity protein 1(PRICKLE1)	481	27
GNAQ	G protein subunit alpha q(GNAQ)	482	27
DICER1	dicer 1, ribonuclease III(DICER1)	483	27
DROSHA	drosha ribonuclease III(DROSHA)	484	27
EZH1	enhancer of zeste 1 polycomb repressive complex 2 subunit(EZH1)	485	28
HOXB8	homeobox B8(HOXB8)	486	28
LHX2	LIM homeobox 2(LHX2)	487	28
LMX1A	LIM homeobox transcription factor 1 alpha(LMX1A)	488	28
ZSWIM5	zinc finger SWIM-type containing 5(ZSWIM5)	489	28
TBX15	T-box 15(TBX15)	490	28
ZIC2	Zic family member 2(ZIC2)	491	28
SOX21	SRY-box 21(SOX21)	492	28
BARX2	BARX homeobox 2(BARX2)	493	28
HOXC13	homeobox C13(HOXC13)	494	28
ALX4	ALX homeobox 4(ALX4)	495	28
PAX1	paired box 1(PAX1)	496	28
TM9SF4	transmembrane 9 superfamily member 4(TM9SF4)	497	28
ARHGAP35	Rho GTPase activating protein 35(ARHGAP35)	498	28
H2AFY2	H2A histone family member Y2(H2AFY2)	499	28
GTF2IRD1	GTF2I repeat domain containing 1(GTF2IRD1)	500	28
ZBTB17	zinc finger and BTB domain containing 17(ZBTB17)	501	28
FNTB	farnesyltransferase, CAAX box, beta(FNTB)	502	28
TBX19	T-box 19(TBX19)	503	28
FANCL	Fanconi anemia complementation group L(FANCL)	504	28
IRF2	interferon regulatory factor 2(IRF2)	505	28
RXRA	retinoid X receptor alpha(RXRA)	506	29
RXRB	retinoid X receptor beta(RXRB)	507	29
NCOA3	nuclear receptor coactivator 3(NCOA3)	508	29
MED1	mediator complex subunit 1(MED1)	509	29
NCOA6	nuclear receptor coactivator 6(NCOA6)	510	29
GATA3	GATA binding protein 3(GATA3)	511	29
LEF1	lymphoid enhancer binding factor 1(LEF1)	512	29
PTCH1	patched 1(PTCH1)	513	29
GLI2	GLI family zinc finger 2(GLI2)	514	29
GLI3	GLI family zinc finger 3(GLI3)	515	29
ETS1	ETS proto-oncogene 1, transcription factor(ETS1)	516	29
TP63	tumor protein p63(TP63)	517	29
MAF	MAF bZIP transcription factor(MAF)	518	29
PRDM1	PR/SET domain 1(PRDM1)	519	29
STAT5B	signal transducer and activator of transcription 5B(STAT5B)	520	29
KMT2A	lysine methyltransferase 2A(KMT2A)	521	29
SMARCA2	SWI/SNF related, matrix associated, actin dependent regulator of chromatin, subfamily a, member 2(SMARCA2)	522	29
MITF	melanogenesis associated transcription factor(MITF)	523	29
TFAP2A	transcription factor AP-2 alpha(TFAP2A)	524	29
PAX6	paired box 6(PAX6)	525	29
PAX3	paired box 3(PAX3)	526	29
CUX1	cut like homeobox 1(CUX1)	527	29
NFIB	nuclear factor I B(NFIB)	528	29
TRPS1	transcriptional repressor GATA binding 1(TRPS1)	529	29
NR4A3	nuclear receptor subfamily 4 group A member 3(NR4A3)	530	29
RUNX2	runt related transcription factor 2(RUNX2)	531	29
RUNX3	runt related transcription factor 3(RUNX3)	532	29
SMAD7	SMAD family member 7(SMAD7)	533	29
AXIN2	axin 2(AXIN2)	534	29
DVL2	dishevelled segment polarity protein 2(DVL2)	535	29
AIFM1	apoptosis inducing factor, mitochondria associated 1(AIFM1)	536	29
HERC2	HECT and RLD domain containing E3 ubiquitin protein ligase 2(HERC2)	537	29
SOX2	SRY-box 2(SOX2)	538	29
SOX9	SRY-box 9(SOX9)	539	29
PTPN6	protein tyrosine phosphatase, non-receptor type 6(PTPN6)	540	30
ACD	adrenocortical dysplasia homolog(ACD)	541	30
CARMIL2	capping protein regulator and myosin 1 linker 2(CARMIL2)	542	30
POFUT1	protein O-fucosyltransferase 1(POFUT1)	543	30
TRPC4AP	transient receptor potential cation channel subfamily C member 4 associated protein(TRPC4AP)	544	30
TPP1	tripeptidyl peptidase 1(TPP1)	545	30
HR	hair growth associated(HR)	546	30
SZT2	seizure threshold 2 homolog (mouse)(SZT2)	547	30
SUFU	SUFU negative regulator of hedgehog signaling(SUFU)	548	30
RYR1	ryanodine receptor 1(RYR1)	549	30
TTC7A	tetratricopeptide repeat domain 7A(TTC7A)	550	30
FOXN1	forkhead box N1(FOXN1)	551	30
OVOL1	ovo like transcriptional repressor 1(OVOL1)	552	30
NKX2-3	NK2 homeobox 3(NKX2-3)	553	30
DPH1	diphthamide biosynthesis 1(DPH1)	554	30
HES7	hes family bHLH transcription factor 7(HES7)	555	30
SHARPIN	SHANK associated RH domain interactor(SHARPIN)	556	30
LDB1	LIM domain binding 1(LDB1)	557	30
PYGO2	pygopus family PHD finger 2(PYGO2)	558	30
PMEL	premelanosome protein(PMEL)	559	30
PTCH2	patched 2(PTCH2)	560	30
CHRM4	cholinergic receptor muscarinic 4(CHRM4)	561	30
CLDN6	claudin 6(CLDN6)	562	30
TRPV1	transient receptor potential cation channel subfamily V member 1(TRPV1)	563	30
TRPV3	transient receptor potential cation channel subfamily V member 3(TRPV3)	564	30
L1CAM	L1 cell adhesion molecule(L1CAM)	565	30
PLCD1	phospholipase C delta 1(PLCD1)	566	30
RABGGTA	Rab geranylgeranyltransferase alpha subunit(RABGGTA)	567	30
TGM1	transglutaminase 1(TGM1)	568	30
ASS1	argininosuccinate synthase 1(ASS1)	569	30
BCS1L	BCS1 homolog, ubiquinol-cytochrome c reductase complex chaperone(BCS1L)	570	30
ITPR3	inositol 1,4,5-trisphosphate receptor type 3(ITPR3)	571	30
DGAT1	diacylglycerol O-acyltransferase 1(DGAT1)	572	30
EFNB1	ephrin B1(EFNB1)	573	30
RHBDF2	rhomboid 5 homolog 2(RHBDF2)	574	30
FTH1	ferritin heavy chain 1(FTH1)	575	30
MPV17	MPV17, mitochondrial inner membrane protein(MPV17)	576	30
C17orf62	chromosome 17 open reading frame 62(C17orf62)	577	31
PPP1R32	protein phosphatase 1 regulatory subunit 32(PPP1R32)	578	31
GSDMA	gasdermin A(GSDMA)	579	31
FIG4	FIG4 phosphoinositide 5-phosphatase(FIG4)	580	31
TMEM79	transmembrane protein 79(TMEM79)	581	31
HPS4	HPS4, biogenesis of lysosomal organelles complex 3 subunit 2(HPS4)	582	31
HPS5	HPS5, biogenesis of lysosomal organelles complex 2 subunit 2(HPS5)	583	31
RLBP1	retinaldehyde binding protein 1(RLBP1)	584	31
DNASE1L2	deoxyribonuclease 1 like 2(DNASE1L2)	585	31
E4F1	E4F transcription factor 1(E4F1)	586	31
ENDOG	endonuclease G(ENDOG)	587	31
EPG5	ectopic P-granules autophagy protein 5 homolog(EPG5)	588	31
RECQL4	RecQ like helicase 4(RECQL4)	589	31
FARP2	FERM, ARH/RhoGEF and pleckstrin domain protein 2(FARP2)	590	31
MGRN1	mahogunin ring finger 1(MGRN1)	591	31
CTC1	CST telomere replication complex component 1(CTC1)	592	31
PFAS	phosphoribosylformylglycinamidine synthase(PFAS)	593	31
AARS	alanyl-tRNA synthetase(AARS)	594	31
EIF3C	eukaryotic translation initiation factor 3 subunit C(EIF3C)	595	31
CST6	cystatin E/M(CST6)	596	31
PADI3	peptidyl arginine deiminase 3(PADI3)	597	31
TRAPPC6A	trafficking protein particle complex 6A(TRAPPC6A)	598	31
DCAF17	DDB1 and CUL4 associated factor 17(DCAF17)	599	31
MPZL3	myelin protein zero like 3(MPZL3)	600	31
POC1A	POC1 centriolar protein A(POC1A)	601	31
METTL7B	methyltransferase like 7B(METTL7B)	602	31
FA2H	fatty acid 2-hydroxylase(FA2H)	603	31
METTL16	methyltransferase like 16(METTL16)	604	31
SLC4A3	solute carrier family 4 member 3(SLC4A3)	605	31
VANGL2	VANGL planar cell polarity protein 2(VANGL2)	606	31
ELOVL3	ELOVL fatty acid elongase 3(ELOVL3)	607	31
SLC27A4	solute carrier family 27 member 4(SLC27A4)	608	31
ESRP1	epithelial splicing regulatory protein 1(ESRP1)	609	31
ESRP2	epithelial splicing regulatory protein 2(ESRP2)	610	31
DLX3	distal-less homeobox 3(DLX3)	611	31
GRHL1	grainyhead like transcription factor 1(GRHL1)	612	31
RCC2	regulator of chromosome condensation 2(RCC2)	613	31
SRSF4	serine and arginine rich splicing factor 4(SRSF4)	614	31
ARCN1	archain 1(ARCN1)	615	31
RBM28	RNA binding motif protein 28(RBM28)	616	31
TMPRSS6	transmembrane protease, serine 6(TMPRSS6)	617	32
ST14	suppression of tumorigenicity 14(ST14)	618	32
PRSS8	protease, serine 8(PRSS8)	619	32
SPINT1	serine peptidase inhibitor, Kunitz type 1(SPINT1)	620	32
PLXNB2	plexin B2(PLXNB2)	621	32
SEMA4C	semaphorin 4C(SEMA4C)	622	32
COL7A1	collagen type VII alpha 1 chain(COL7A1)	623	32
LAMA5	laminin subunit alpha 5(LAMA5)	624	32
ITGA3	integrin subunit alpha 3(ITGA3)	625	32
ITGB4	integrin subunit beta 4(ITGB4)	626	32
COL17A1	collagen type XVII alpha 1 chain(COL17A1)	627	32
ITGA5	integrin subunit alpha 5(ITGA5)	628	32
NECTIN4	nectin cell adhesion molecule 4(NECTIN4)	629	32
COL1A1	collagen type I alpha 1 chain(COL1A1)	630	32
COL11A1	collagen type XI alpha 1 chain(COL11A1)	631	32
COL5A2	collagen type V alpha 2 chain(COL5A2)	632	32
SPARC	secreted protein acidic and cysteine rich(SPARC)	633	32
HTRA1	HtrA serine peptidase 1(HTRA1)	634	32
PXDN	peroxidasin(PXDN)	635	32
ADAM17	ADAM metallopeptidase domain 17(ADAM17)	636	32
MMP14	matrix metallopeptidase 14(MMP14)	637	32
CD34	CD34 molecule(CD34)	638	32
CDH3	cadherin 3(CDH3)	639	32
ARF4	ADP ribosylation factor 4(ARF4)	640	32
ZMPSTE24	zinc metallopeptidase STE24(ZMPSTE24)	641	32
ACP2	acid phosphatase 2, lysosomal(ACP2)	642	32
MBTPS1	membrane bound transcription factor peptidase, site 1(MBTPS1)	643	32
NOTCH1	notch 1(NOTCH1)	644	33
NOTCH2	notch 2(NOTCH2)	645	33
NOTCH3	notch 3(NOTCH3)	646	33
EFEMP1	EGF containing fibulin like extracellular matrix protein 1(EFEMP1)	647	33
FBLN5	fibulin 5(FBLN5)	648	33
EFEMP2	EGF containing fibulin like extracellular matrix protein 2(EFEMP2)	649	33
FBN1	fibrillin 1(FBN1)	650	33
LTBP1	latent transforming growth factor beta binding protein 1(LTBP1)	651	33
LRP4	LDL receptor related protein 4(LRP4)	652	33
LRP6	LDL receptor related protein 6(LRP6)	653	33
DLL1	delta like canonical Notch ligand 1(DLL1)	654	33
SCARF1	scavenger receptor class F member 1(SCARF1)	655	33
CELSR1	cadherin EGF LAG seven-pass G-type receptor 1(CELSR1)	656	33
JAG1	jagged 1(JAG1)	657	33
FZD6	frizzled class receptor 6(FZD6)	658	34
FZD1	frizzled class receptor 1(FZD1)	659	34
FZD4	frizzled class receptor 4(FZD4)	660	34
FZD7	frizzled class receptor 7(FZD7)	661	34
WNT3A	Wnt family member 3A(WNT3A)	662	34
WNT10A	Wnt family member 10A(WNT10A)	663	34
WNT1	Wnt family member 1(WNT1)	664	34
WNT3	Wnt family member 3(WNT3)	665	34
SHH	sonic hedgehog(SHH)	666	34
SMO	smoothened, frizzled class receptor(SMO)	667	34
INHBA	inhibin beta A subunit(INHBA)	668	35
TGFB2	transforming growth factor beta 2(TGFB2)	669	35
BMP7	bone morphogenetic protein 7(BMP7)	670	35
BMP2	bone morphogenetic protein 2(BMP2)	671	35
BMP4	bone morphogenetic protein 4(BMP4)	672	35
DRD2	dopamine receptor D2(DRD2)	673	35
BDNF	brain derived neurotrophic factor(BDNF)	674	35
HTR2C	5-hydroxytryptamine receptor 2C(HTR2C)	675	35
NGFR	nerve growth factor receptor(NGFR)	676	35
NGF	nerve growth factor(NGF)	677	35
NTF3	neurotrophin 3(NTF3)	678	35
NTF4	neurotrophin 4(NTF4)	679	35
PDGFA	platelet derived growth factor subunit A(PDGFA)	680	35
EDN3	endothelin 3(EDN3)	681	35
IDUA	iduronidase, alpha-L-(IDUA)	682	35
HPS1	HPS1, biogenesis of lysosomal organelles complex 3 subunit 1(HPS1)	683	35
LIF	leukemia inhibitory factor(LIF)	684	35
