# Supplementary material for: Computational derivation of a molecular framework for hair follicle biology from disease genes
Source: Sci Rep. 2017 Nov 24;7:16303. doi: 10.1038/s41598-017-16050-9 (PMC5701154; doi:10.1038/s41598-017-16050-9)
Supplement: Supplementary file 7 — Dataset 6 [file 41598_2017_16050_MOESM7_ESM.xlsx]

## Sheet: NLP results
Cluster.ID	Term	Weight within-cluster
1	hsa04910:insulin signaling pathway	86.2677
1	hsa04071:sphingolipid signaling pathway	82.2227
1	hsa04664:fc epsilon ri signaling pathway	80.9383
1	hsa05231:choline metabolism in cancer	78.9968
1	hsa04068:foxo signaling pathway	72.989
1	hsa04722:neurotrophin signaling pathway	72.6715
1	nucleotide-binding	70.4237
1	hsa04917:prolactin signaling pathway	70.0961
1	ipr008271:serine/threonine-protein kinase_ active site	69.6344
1	serine/threonine-protein kinase	68.3766
1	5894:raf-1 proto-oncogene_ serine/threonine kinase(raf1)	68.3766
1	hsa04012:erbb signaling pathway	67.2731
1	atp-binding	66.2202
1	binding site:atp	65.1274
1	domain:protein kinase	65.1274
1	ipr000719:protein kinase_ catalytic domain	64.8588
1	ipr011009:protein kinase-like domain	64.3443
1	hsa05161:hepatitis b	64.3443
1	active site:proton acceptor	63.624
1	kinase	63.1739
2	5295:phosphoinositide-3-kinase regulatory subunit 1(pik3r1)	118.128
2	2885:growth factor receptor bound protein 2(grb2)	99.0863
2	hsa04151:pi3k-akt signaling pathway	90.983
2	5335:phospholipase c gamma 1(plcg1)	87.5868
2	hsa04014:ras signaling pathway	82.5929
2	ipr017441:protein kinase_ atp binding site	80.6486
2	5781:ptpn11_protein tyrosine phosphatase_ non-receptor type 11	79.603
2	binding site:atp	79.6002
2	ipr000719:protein kinase_ catalytic domain	79.2718
2	ipr011009:protein kinase-like domain	78.6431
2	active site:proton acceptor	77.7626
2	5335:plcg1_phospholipase c gamma 1	77.3716
2	kinase	77.2125
2	5921:ras p21 protein activator 1(rasa1)	76.8837
2	transferase	75.7686
2	nucleotide phosphate-binding region:atp	75.2518
2	reproduction`	74.6644
2	atp-binding	72.8422
2	domain:protein kinase	72.3638
2	5781:protein tyrosine phosphatase_ non-receptor type 11(ptpn11)	71.6427
3	5295:phosphoinositide-3-kinase regulatory subunit 1(pik3r1)	76.4357
3	5829:paxillin(pxn)	64.7507
3	7409:vav guanine nucleotide exchange factor 1(vav1)	64.1987
3	hsa04520:adherens junction	63.1974
3	27:abl proto-oncogene 2_ non-receptor tyrosine kinase(abl2)	57.1756
3	8826:iq motif containing gtpase activating protein 1(iqgap1)	54.8976
3	1956:epidermal growth factor receptor(egfr)	52.5921
3	3320:heat shock protein 90 alpha family class a member 1(hsp90aa1)	52.3236
3	1398:crk proto-oncogene_ adaptor protein(crk)	52.0594
3	nucleotide-binding	51.2173
3	1499:catenin beta 1(ctnnb1)	50.6547
3	3301:dnaj heat shock protein family (hsp40) member a1(dnaja1)	50.5818
3	2289:fk506 binding protein 5(fkbp5)	50.01
3	hsa04510:focal adhesion	49.6671
3	999:cdh1_cadherin 1	49.4879
3	8471:insulin receptor substrate 4(irs4)	49.0076
3	hsa05100:bacterial invasion of epithelial cells	48.563
3	8826:iqgap1_iq motif containing gtpase activating protein 1	48.563
3	5781:protein tyrosine phosphatase_ non-receptor type 11(ptpn11)	47.7618
3	7316:ubiquitin c(ubc)	46.1302
4	7157:tumor protein p53(tp53)	73.3969
4	10576:cct2_chaperonin containing tcp1 subunit 2	71.0971
4	3192:hnrnpu_heterogeneous nuclear ribonucleoprotein u	69.6344
4	3312:hspa8_heat shock protein family a (hsp70) member 8	66.2904
4	3320:hsp90aa1_heat shock protein 90 alpha family class a member 1	64.5979
4	3181:hnrnpa2b1_heterogeneous nuclear ribonucleoprotein a2/b1	64.1987
4	breast cancer	63.5086
4	3066:hdac2_histone deacetylase 2	63.1739
4	3326:hsp90ab1_heat shock protein 90 alpha family class b member 1	61.5069
4	4176:minichromosome maintenance complex component 7(mcm7)	61.1348
4	4691:ncl_nucleolin	61.1348
4	hsa04110:cell cycle	61.1348
4	1642:ddb1_damage specific dna binding protein 1	61.1348
4	7157:tp53_tumor protein p53	60.53
4	142:parp1_poly(adp-ribose) polymerase 1	60.4387
4	6667:sp1_sp1 transcription factor	58.6535
4	3308:hspa4_heat shock protein family a (hsp70) member 4	58.3912
4	595:ccnd1_cyclin d1	58.345
4	10574:cct7_chaperonin containing tcp1 subunit 7	57.7359
4	302:anxa2_annexin a2	57.7359
5	8648:ncoa1_nuclear receptor coactivator 1	62.7401
5	zinc finger region:nr c4-type	59.0121
5	ipr001628:zinc finger_ nuclear hormone receptor-type	59.0121
5	sm00399:znf_c4	59.0121
5	dna-binding region:nuclear receptor	59.0121
5	sm00430:holi	58.345
5	ipr001723:steroid hormone receptor	58.345
5	ipr000536:nuclear hormone receptor_ ligand-binding_ core	58.345
5	go:0003707_steroid hormone receptor activity	58.345
5	ipr013088:zinc finger_ nhr/gata-type	57.7359
5	r-hsa-383280:r-hsa-383280	57.7359
5	10499:ncoa2_nuclear receptor coactivator 2	56.1739
5	8202:ncoa3_nuclear receptor coactivator 3	55.2977
5	obesity	53.6603
5	2033:ep300_e1a binding protein p300	53.6603
5	go:0006367_transcription initiation from rna polymerase ii promoter	53.4929
5	go:0004879_rna polymerase ii transcription factor activity_ ligand-activated sequence-specific dna binding	50.01
5	go:0003700_transcription factor activity_ sequence-specific dna binding	49.8646
5	reproduction	49.7762
5	go:0003677_dna binding	49.1834
6	10382:tubulin beta 4a class iva(tubb4a)	116.827
6	113457:tubulin alpha 3d(tuba3d)	113.314
6	7278:tubulin alpha 3c(tuba3c)	113.314
6	801:calmodulin 1(calm1)	101.74
6	805:calmodulin 2(calm2)	101.74
6	808:calmodulin 3(calm3)	101.74
6	3305:heat shock protein family a (hsp70) member 1 like(hspa1l)	96.2981
6	4792:nfkb inhibitor alpha(nfkbia)	96.2981
6	4794:nfkb inhibitor epsilon(nfkbie)	88.2732
6	3551:inhibitor of kappa light polypeptide gene enhancer in b-cells_ kinase beta(ikbkb)	77.8845
6	4790:nuclear factor kappa b subunit 1(nfkb1)	77.4841
6	220717:ribosomal protein lateral stalk subunit p0 pseudogene 6(rplp0p6)	75.015
6	602:b-cell cll/lymphoma 3(bcl3)	69.2276
6	6204:ribosomal protein s10(rps10)	65.9839
6	790:carbamoyl-phosphate synthetase 2_ aspartate transcarbamylase_ and dihydroorotase(cad)	65.9839
6	92609:translocase of inner mitochondrial membrane 50(timm50)	64.7507
6	hsa05169:epstein-barr virus infection	59.7984
6	go:0007249_i-kappab kinase/nf-kappab signaling	59.0121
6	3313:heat shock protein family a (hsp70) member 9(hspa9)	56.6568
6	hsa04064:nf-kappa b signaling pathway	56.1739
7	preterm delivery	59.0121
7	asthma	57.7359
7	sarcoidosis	57.1756
7	hsa05321:inflammatory bowel disease (ibd)	57.1756
7	periodontitis	54.8976
7	celiac disease	54.5192
7	lichen planus_ oral	53.6468
7	desensitization in solid organ transplant recipients	53.6468
7	interstitial lung diseases	53.6468
7	brucellosis	53.6468
7	infection|postoperative complications	53.6468
7	h. pylori infection	53.6468
7	scleroderma_ systemic|skin ulcer|systemic scleroderma	53.6468
7	osteolysis|prosthesis failure	53.6468
7	leptospirosis|swamp fever	53.6468
7	graft-versus-host disease; longevity; spondyloarthropathies; aphthous stomatitis	53.6468
7	stomach cancer	52.8839
7	juvenile arthritis	52.7219
7	pemphigus vulgaris	52.7219
7	irritable bowel syndrome	52.7219
8	reproduction	87.1084
8	kidney failure_ chronic	81.0215
8	type 2 diabetes	75.4786
8	atherosclerosis	75.0295
8	multiple sclerosis	74.5981
8	glomerulonephritis_ iga	71.6427
8	colorectal cancer	71.4866
8	cardiovascular diseases	68.7766
8	alzheimer's disease	68.4107
8	go:0005615_extracellular space	67.6272
8	obesity	67.0754
8	atherosclerosis_ coronary	66.2904
8	go:0005576_extracellular region	66.1583
8	secreted	65.9636
8	metabolic syndrome	65.6901
8	breast cancer	64.4243
8	preeclampsia	63.1974
8	diabetes_ type 2	60.2086
8	chorioamnionitis|fetal membranes_ premature rupture|infection of amniotic sac and membranes	60.1121
8	chorioamnionitis|fetal membranes_ premature rupture|infection of amniotic sac and membranes|obstetric labor_ premature|pre-eclampsia|premature birth	60.1121
9	secreted	77.957
9	go:0005576_extracellular region	72.1727
9	go:0005615_extracellular space	55.3313
9	cleavage on pair of basic residues	35.3466
9	hormone	25.607
9	go:0030141_secretory granule	25.005
9	lipid metabolism	22.2021
9	go:0007267_cell-cell signaling	21.8967
9	12:colon_normal epithelium_3rd	19.7693
9	ipr006796:dickkopf_ n-terminal cysteine-rich	19.2686
9	region of interest:dkk-type cys-1	19.2686
9	region of interest:dkk-type cys-2	19.2686
9	r-hsa-5339717:r-hsa-5339717	19.2686
9	go:0010744_positive regulation of macrophage derived foam cell differentiation	18.6932
9	r-hsa-3772470:r-hsa-3772470	18.2469
9	metal ion-binding site:calcium	17.0713
9	go:0005179_hormone activity	16.67
9	r-hsa-201681:r-hsa-201681	16.67
9	carcinoma_ basal cell|carcinoma_ squamous cell|melanoma|skin neoplasms	16.0497
9	bulimia	15.7994
10	lysosome	53.1818
10	go:0043202_lysosomal lumen	49.4879
10	hsa04142:lysosome	48.563
10	zymogen	46.1302
10	hsa00531:glycosaminoglycan degradation	44.7057
10	go:0006027_glycosaminoglycan catabolic process	35.1479
10	676:mammary gland_grade i_ er+_ pr+_ her2- invasive ductal carcinoma_3rd	33.3622
10	calcium	33.1101
10	1573:white blood cells_monocyte_3rd	31.9454
10	go:0005764_lysosome	30.3896
10	protease	29.1956
10	674:mammary gland_grade ii_ er+_ pr+_ her2- tumor_3rd	28.2773
10	mucopolysaccharidosis	28.0398
10	1983:white blood cells_plaque macrophage_3rd	27.8868
10	608:cartilage_dedifferentiated chondrosarcoma lung metastasis_3rd	26.9756
10	r-hsa-2024096:r-hsa-2024096	26.8234
10	metal ion-binding site:calcium	25.607
10	atrioventricular node_3rd	25.4035
10	go:0005615_extracellular space	24.5917
10	989:endocrine_normal_3rd	24.5038
11	282991:biogenesis of lysosomal organelles complex 1 subunit 2(bloc1s2)	36.4938
11	282991:bloc1s2_biogenesis of lysosomal organelles complex 1 subunit 2	36.4938
11	go:0031083_bloc-1 complex	36.4938
11	2647:biogenesis of lysosomal organelles complex 1 subunit 1(bloc1s1)	36.4938
11	23557:snapin_snap associated protein	35.7645
11	go:1904115_axon cytoplasm	35.1479
11	go:0008089_anterograde axonal transport	35.1479
11	go:0048490_anterograde synaptic vesicle transport	35.1479
11	r-hsa-432722:r-hsa-432722	34.1427
11	go:0031175_neuron projection development	33.7212
11	23557:snap associated protein(snapin)	33.34
11	go:0032438_melanosome organization	33.34
11	63915:biogenesis of lysosomal organelles complex 1 subunit 5(bloc1s5)	28.0398
11	63915:bloc1s5_biogenesis of lysosomal organelles complex 1 subunit 5	28.0398
11	2647:bloc1s1_biogenesis of lysosomal organelles complex 1 subunit 1	28.0398
11	84062:dystrobrevin binding protein 1(dtnbp1)	26.3609
11	hermansky-pudlak syndrome	24.5038
11	albinism	24.0745
11	go:0060155_platelet dense granule organization	19.2686
11	388552:biogenesis of lysosomal organelles complex 1 subunit 3(bloc1s3)	19.2686
12	transcription regulation	51.5003
12	transcription	51.4405
12	dna-binding	40.7416
12	go:0006351_transcription_ dna-templated	36.7066
12	activator	32.0108
12	go:0003700_transcription factor activity_ sequence-specific dna binding	24.9323
12	go:0003677_dna binding	24.5917
12	go:0003705_transcription factor activity_ rna polymerase ii distal enhancer sequence-specific binding	24.2815
12	go:0007275_multicellular organism development	21.208
12	repressor	20.9151
12	go:0008134_transcription factor binding	20.8461
12	go:0003682_chromatin binding	20.4032
12	609:cartilage_dedifferentiated chondrosarcoma lung metastasis_3rd	19.4532
12	20683:sp1_trans-acting transcription factor 1	19.2686
12	sm00398:hmg	17.3069
12	ipr009071:high mobility group (hmg) box domain	17.3069
12	943:gastrointestinal tract_normal_3rd	16.8606
12	foreskin	16.0497
12	5925:rb transcriptional corepressor 1(rb1)	16.0497
12	go:0030216_keratinocyte differentiation	15.685
13	ipr003054:type ii keratin	83.35
13	8687:keratin 38(krt38)	83.35
13	go:0045095_keratin filament	82.4798
13	ipr018039:intermediate filament protein_ conserved site	78.9968
13	region of interest:linker 12	78.9968
13	keratin	78.9968
13	region of interest:tail	78.4252
13	region of interest:coil 1b	77.8845
13	ipr001664:intermediate filament protein	77.8845
13	sm01391:sm01391	77.8845
13	region of interest:coil 1a	77.8845
13	region of interest:coil 2	77.8845
13	region of interest:head	77.8845
13	region of interest:linker 1	77.8845
13	region of interest:rod	77.8845
13	intermediate filament	77.3716
13	3881:keratin 31(krt31)	76.8837
13	147183:keratin 25(krt25)	75.8727
13	3886:keratin 35(krt35)	75.015
13	342574:keratin 27(krt27)	72.8445
14	ipr002957:keratin_ type i	53.6468
14	keratin	47.3981
14	region of interest:linker 12	47.3981
14	region of interest:coil 2	46.7307
14	ipr001664:intermediate filament protein	46.7307
14	region of interest:coil 1a	46.7307
14	region of interest:coil 1b	46.7307
14	sm01391:sm01391	46.7307
14	region of interest:head	46.7307
14	region of interest:linker 1	46.7307
14	region of interest:rod	46.7307
14	intermediate filament	46.423
14	go:0005882_intermediate filament	45.5844
14	go:0005198_structural molecule activity	44.6223
14	3852:keratin 5(krt5)	43.9349
14	region of interest:tail	39.2126
14	140807:keratin 72(krt72)	36.4938
14	121391:keratin 74(krt74)	36.4938
14	3850:keratin 3(krt3)	36.4938
14	3892:keratin 86(krt86)	36.4938
15	atrioventricular node_3rd	57.1578
15	endoplasmic reticulum	41.0464
15	go:0005783_endoplasmic reticulum	34.0053
15	magnesium	29.3268
15	675:mammary gland_grade i_ er+_ pr+_ her2- invasive ductal carcinoma_3rd	28.0773
15	645:mammary gland_invasive breast cancer_ er+_ pr+_ her-_ grade ii_3rd	28.0773
15	go:0005789_endoplasmic reticulum membrane	27.4468
15	20938:colon_neoplasia_3rd	25.607
15	go:0051291_protein heterooligomerization	25.2909
15	55093:wdyhv motif containing 1(wdyhv1)	24.0745
15	26762:stomach_normal_3rd	23.699
15	5894:raf-1 proto-oncogene_ serine/threonine kinase(raf1)	22.7922
15	neurodegeneration	22.6645
15	lipid metabolism	22.2021
15	cervix	21.9951
15	2033:e1a binding protein p300(ep300)	21.9951
15	703:mammary gland_extensive lcis_3rd	21.3659
15	1445:stomach_null_3rd	20.2878
15	676:mammary gland_grade i_ er+_ pr+_ her2- invasive ductal carcinoma_3rd	20.0173
15	2885:growth factor receptor bound protein 2(grb2)	19.8173
16	lipid metabolism	37.0034
16	go:0005789_endoplasmic reticulum membrane	34.3084
16	4609:v-myc avian myelocytomatosis viral oncogene homolog(myc)	34.3084
16	endoplasmic reticulum	34.2054
16	go:0005783_endoplasmic reticulum	34.0053
16	iron	31.1538
16	fatty acid biosynthesis	26.8234
16	go:0030148_sphingolipid biosynthetic process	26.8234
16	hsa04071:sphingolipid signaling pathway	22.4244
16	go:0030154_cell differentiation	22.2021
16	608:cartilage_dedifferentiated chondrosarcoma lung metastasis_3rd	20.2317
16	584:lung_null_3rd	19.5846
16	7260:tssc1_tumor suppressing subtransferable candidate 1	19.2686
16	1573:white blood cells_monocyte_3rd	19.1673
16	transferase	18.9422
16	7384:ubiquinol-cytochrome c reductase core protein i(uqcrc1)	17.8823
16	219:aldh1b1_aldehyde dehydrogenase 1 family member b1	17.8823
16	4704:ndufa9_nadh:ubiquinone oxidoreductase subunit a9	17.8823
16	7386:uqcrfs1_ubiquinol-cytochrome c reductase_ rieske iron-sulfur polypeptide 1	17.3069
16	16372:cerebrum_normal_3rd	17.0713
17	6206:rps12_ribosomal protein s12	25.9603
17	6154:rpl26_ribosomal protein l26	25.9603
17	6134:rpl10_ribosomal protein l10	25.607
17	6155:rpl27_ribosomal protein l27	25.607
17	6181:rplp2_ribosomal protein lateral stalk subunit p2	25.607
17	4736:rpl10a_ribosomal protein l10a	25.005
17	6232:rps27_ribosomal protein s27	24.744
17	6146:rpl22_ribosomal protein l22	24.744
17	6147:rpl23a_ribosomal protein l23a	24.744
17	6129:rpl7_ribosomal protein l7	24.744
17	6222:rps18_ribosomal protein s18	24.744
17	6223:rps19_ribosomal protein s19	24.744
17	6157:rpl27a_ribosomal protein l27a	24.744
17	23521:rpl13a_ribosomal protein l13a	24.5038
17	6130:rpl7a_ribosomal protein l7a	24.2815
17	6230:rps25_ribosomal protein s25	24.2815
17	6191:rps4x_ribosomal protein s4_ x-linked	24.2815
17	6124:rpl4_ribosomal protein l4	24.0745
17	6194:rps6_ribosomal protein s6	24.0745
17	6207:rps13_ribosomal protein s13	24.0745
18	584:lung_null_3rd	71.8102
18	23710:gaba type a receptor associated protein like 1(gabarapl1)	64.8588
18	1573:white blood cells_monocyte_3rd	57.5018
18	609:cartilage_dedifferentiated chondrosarcoma lung metastasis_3rd	51.8752
18	12:colon_normal epithelium_3rd	46.1283
18	go:0005913_cell-cell adherens junction	45.5844
18	22938:snw domain containing 1(snw1)	43.0653
18	7412:vascular cell adhesion molecule 1(vcam1)	42.5718
18	4609:v-myc avian myelocytomatosis viral oncogene homolog(myc)	41.1701
18	methylation	41.0464
18	1987:white blood cells_lung macrophage_3rd	40.9252
18	2885:growth factor receptor bound protein 2(grb2)	39.6345
18	4176:minichromosome maintenance complex component 7(mcm7)	38.2092
18	cervix	36.6585
18	11345:gaba type a receptor associated protein like 2(gabarapl2)	36.0326
18	2335:fibronectin 1(fn1)	36.0326
18	7534:tyrosine 3-monooxygenase/tryptophan 5-monooxygenase activation protein zeta(ywhaz)	35.7469
18	cell junction	34.6311
18	7532:tyrosine 3-monooxygenase/tryptophan 5-monooxygenase activation protein gamma(ywhag)	34.1043
18	23318:brain_neoplasia_3rd	33.7212
19	transcription regulation	200.279
19	transcription	200.046
19	dna-binding	192.068
19	go:0003700_transcription factor activity_ sequence-specific dna binding	149.594
19	go:0006366_transcription from rna polymerase ii promoter	125.818
19	go:0006351_transcription_ dna-templated	122.355
19	activator	121.641
19	dna-binding region:basic motif	114.628
19	go:0043565_sequence-specific dna binding	113.727
19	go:0000978_rna polymerase ii core promoter proximal region sequence-specific dna binding	110.468
19	go:0003677_dna binding	104.515
19	go:0045892_negative regulation of transcription_ dna-templated	99.5782
19	domain:leucine-zipper	92.8459
19	go:0044212_transcription regulatory region dna binding	92.239
19	go:0001077_transcriptional activator activity_ rna polymerase ii core promoter proximal region sequence-specific binding	84.8319
19	go:0006357_regulation of transcription from rna polymerase ii promoter	83.9427
19	isopeptide bond	82.3997
19	3065:hdac1_histone deacetylase 1	80.9269
19	go:0008134_transcription factor binding	76.4357
19	ipr011598:myc-type_ basic helix-loop-helix (bhlh) domain	72.2236
20	go:0003677_dna binding	79.923
20	22938:snw domain containing 1(snw1)	78.953
20	988:cell division cycle 5 like(cdc5l)	64.8588
20	transcription regulation	62.9448
20	transcription	62.8717
20	chromatin regulator	62.7401
20	go:0003682_chromatin binding	61.2096
20	go:0006351_transcription_ dna-templated	61.1777
20	dna-binding	58.2024
20	3066:hdac2_histone deacetylase 2	56.1545
20	4609:v-myc avian myelocytomatosis viral oncogene homolog(myc)	54.8935
20	3065:hdac1_histone deacetylase 1	53.9513
20	repressor	48.8018
20	1786:dnmt1_dna methyltransferase 1	48.149
20	1108:chd4_chromodomain helicase dna binding protein 4	47.0551
20	atp-binding	46.3541
20	5928:rbbp4_rb binding protein 4_ chromatin remodeling factor	45.5844
20	nucleotide-binding	44.8151
20	go:0005667_transcription factor complex	43.7934
20	go:0006310_dna recombination	41.675
21	breast cancer	57.1578
21	ovarian cancer	40.2452
21	colorectal cancer	38.9927
21	iron	38.9423
21	breast cancer	38.6546
21	reproduction	37.3322
21	esophageal adenocarcinoma	33.9082
21	isopeptide bond	31.6922
21	endometrial neoplasms	30.9486
21	go:0007568_aging	29.8992
21	dna-binding	29.1012
21	lymphoma_ non-hodgkin	28.0773
21	hypertension	26.234
21	hsa04913:ovarian steroidogenesis	25.9603
21	egr2	25.8808
21	metal ion-binding site:iron (heme axial ligand)	25.607
21	atrioventricular node_3rd	25.4035
21	endometrial cancer	25.2909
21	transferase	25.2562
21	adenocarcinoma|stomach neoplasms	25.005
22	transferase	56.8264
22	go:0005789_endoplasmic reticulum membrane	54.8935
22	cytoplasmic vesicle	52.0594
22	acyltransferase	48.149
22	endoplasmic reticulum	47.8875
22	go:0005783_endoplasmic reticulum	47.6075
22	609:cartilage_dedifferentiated chondrosarcoma lung metastasis_3rd	45.3908
22	nucleotide-binding	44.8151
22	go:0006351_transcription_ dna-templated	42.8244
22	transcription regulation	40.0558
22	transcription	40.0093
22	11:colon_normal epithelium_3rd	39.7321
22	go:0005765_lysosomal membrane	38.6858
22	isopeptide bond	38.0306
22	short sequence motif:nuclear localization signal	37.1853
22	lipid metabolism	37.0034
22	endosome	37.0034
22	protease	36.4945
22	go:0003713_transcription coactivator activity	36.4945
22	go:0000139_golgi membrane	36.3358
23	ipr002209:heparin-binding growth factor/fibroblast growth factor	44.7057
23	sm00442:fgf	44.7057
23	r-hsa-2033519:r-hsa-2033519	44.7057
23	ipr008996:cytokine_ il-1-like	43.9349
23	r-hsa-5654727:r-hsa-5654727	43.9349
23	r-hsa-5654221:r-hsa-5654221	43.9349
23	r-hsa-5654695:r-hsa-5654695	43.9349
23	r-hsa-5654700:r-hsa-5654700	42.6783
23	r-hsa-5654699:r-hsa-5654699	42.6783
23	r-hsa-109704:r-hsa-109704	42.1515
23	go:0016303_1-phosphatidylinositol-3-kinase activity	42.1515
23	go:0036092_phosphatidylinositol-3-phosphate biosynthetic process	41.675
23	r-hsa-5655253:r-hsa-5655253	41.675
23	go:0008543_fibroblast growth factor receptor signaling pathway	41.2399
23	go:0046854_phosphatidylinositol phosphorylation	39.4984
23	go:0046934_phosphatidylinositol-4_5-bisphosphate 3-kinase activity	39.4984
23	r-hsa-2219530:r-hsa-2219530	39.2126
23	go:0014066_regulation of phosphatidylinositol 3-kinase signaling	39.2126
23	go:0004713_protein tyrosine kinase activity	38.4418
23	go:0018108_peptidyl-tyrosine phosphorylation	37.987
24	topological domain:cytoplasmic	200.749
24	topological domain:extracellular	176.898
24	go:0005887_integral component of plasma membrane	108.395
24	receptor	93.0044
24	go:0005615_extracellular space	67.6272
24	go:0009986_cell surface	67.4391
24	secreted	65.9636
24	hsa04060:cytokine-cytokine receptor interaction	65.4044
24	reproduction	55.9983
24	go:0005576_extracellular region	54.1295
24	676:mammary gland_grade i_ er+_ pr+_ her2- invasive ductal carcinoma_3rd	53.3796
24	hypertension	52.468
24	go:0043066_negative regulation of apoptotic process	52.1071
24	609:cartilage_dedifferentiated chondrosarcoma lung metastasis_3rd	51.8752
24	melanoma	51.5592
24	go:0042438_melanin biosynthetic process	51.214
24	albinism_ oculocutaneous	44.7057
24	go:0005507_copper ion binding	43.9349
24	go:0033162_melanosome membrane	43.9349
24	pb-bdca4+dentritic_cells_3rd	42.8962
25	ipr009122:desmosomal cadherin	53.6468
25	domain:cadherin 1	51.214
25	ipr027397:catenin binding domain	51.214
25	domain:cadherin 4	51.214
25	domain:cadherin 3	51.214
25	domain:cadherin 2	51.214
25	go:0030057_desmosome	49.0076
25	ipr000233:cadherin_ cytoplasmic domain	43.9349
25	cell adhesion	42.7318
25	cleavage on pair of basic residues	42.416
25	cell junction	41.5574
25	go:0005509_calcium ion binding	41.4255
25	calcium	39.7321
25	topological domain:extracellular	35.3797
25	topological domain:cytoplasmic	34.4141
25	3728:jup_junction plakoglobin	31.3701
25	ipr009123:desmoglein	28.9028
25	repeat:desmoglein repeat 1	28.9028
25	repeat:desmoglein repeat 2	28.9028
25	ipr014868:cadherin prodomain	27.3704
26	topological domain:cytoplasmic	86.0352
26	topological domain:extracellular	70.7593
26	go:0005887_integral component of plasma membrane	63.7618
26	receptor	37.2017
26	2317:filamin b(flnb)	33.34
26	2316:filamin a(flna)	30.7535
26	go:0016324_apical plasma membrane	30.5674
26	amyloidosis	27.3704
26	calcium transport	25.9603
26	1573:white blood cells_monocyte_3rd	25.5563
26	go:0032496_response to lipopolysaccharide	24.2815
26	go:0005765_lysosomal membrane	23.2115
26	macular degeneration	22.9255
26	lysosome	22.7922
26	go:0005764_lysosome	22.7922
26	neurodegeneration	22.6645
26	go:0043025_neuronal cell body	22.6645
26	go:0006954_inflammatory response	21.7091
26	go:0043234_protein complex	21.2859
26	myocardial infarction	21.132
27	secreted	89.9504
27	egr2	77.6425
27	topological domain:cytoplasmic	74.5638
27	cell projection	70.953
27	topological domain:extracellular	70.7593
27	fetal brain	70.4401
27	go:0005576_extracellular region	66.1583
27	go:0005102_receptor binding	58.6535
27	atrioventricular node_3rd	57.1578
27	erythrocyte count	54.1601
27	go:0007399_nervous system development	52.8839
27	nucleotide-binding	51.2173
27	go:0005887_integral component of plasma membrane	51.0095
27	go:0005615_extracellular space	49.1834
27	alcoholism	49.1352
27	go:0043547_positive regulation of gtpase activity	48.3297
27	lipoprotein	47.8875
27	1573:white blood cells_monocyte_3rd	44.7236
27	heart failure	43.7934
27	body weight	43.4183
28	dna-binding	93.1238
28	transcription regulation	91.5561
28	transcription	91.4498
28	go:0003677_dna binding	86.0709
28	go:0006351_transcription_ dna-templated	73.4132
28	go:0003700_transcription factor activity_ sequence-specific dna binding	56.0977
28	ipr009057:homeodomain-like	52.8839
28	activator	51.2173
28	ipr017970:homeobox_ conserved site	47.7618
28	dna-binding region:homeobox	47.3981
28	ipr001356:homeodomain	47.0551
28	homeobox	47.0551
28	go:0000977_rna polymerase ii regulatory region sequence-specific dna binding	44.6223
28	repressor	34.8585
28	go:0006366_transcription from rna polymerase ii promoter	33.1101
28	go:0001942_hair follicle development	28.9455
28	go:0003682_chromatin binding	27.2043
28	egr1	26.296
28	egr2	25.8808
28	isopeptide bond	25.3538
29	transcription regulation	165.945
29	transcription	165.753
29	dna-binding	162.967
29	go:0003700_transcription factor activity_ sequence-specific dna binding	143.361
29	go:0006366_transcription from rna polymerase ii promoter	132.44
29	activator	102.435
29	go:0003682_chromatin binding	102.016
29	isopeptide bond	101.415
29	go:0001077_transcriptional activator activity_ rna polymerase ii core promoter proximal region sequence-specific binding	98.9706
29	go:0043565_sequence-specific dna binding	93.6577
29	2033:ep300_e1a binding protein p300	87.198
29	go:0003677_dna binding	86.0709
29	go:0006351_transcription_ dna-templated	79.531
29	go:0000978_rna polymerase ii core promoter proximal region sequence-specific dna binding	75.9467
29	go:0005667_transcription factor complex	72.989
29	5914:retinoic acid receptor alpha(rara)	72.8445
29	go:0000790_nuclear chromatin	65.9852
29	go:0044212_transcription regulatory region dna binding	63.8577
29	go:0000981_rna polymerase ii transcription factor activity_ sequence-specific dna binding	61.1348
29	cross-link:glycyl lysine isopeptide (lys-gly) (interchain with g-cter in sumo)	60.4387
30	egr1	72.3141
30	egr2	64.7021
30	topological domain:cytoplasmic	63.0925
30	608:cartilage_dedifferentiated chondrosarcoma lung metastasis_3rd	53.9513
30	1573:white blood cells_monocyte_3rd	51.1127
30	topological domain:extracellular	47.1729
30	calcium	46.3541
30	go:0005887_integral component of plasma membrane	44.6333
30	receptor	43.402
30	go:0005262_calcium channel activity	42.1515
30	12:colon_normal epithelium_3rd	39.5385
30	fetal brain	35.2201
30	dna-binding	34.9214
30	calcium transport	34.6138
30	endoplasmic reticulum	34.2054
30	1987:white blood cells_lung macrophage_3rd	34.1043
30	584:lung_null_3rd	32.641
30	go:0043588_skin development	32.3753
30	atrioventricular node_3rd	31.7543
30	21298:lung_normal_3rd	30.9486
31	go:0005783_endoplasmic reticulum	40.8064
31	12:colon_normal epithelium_3rd	39.5385
31	prostate	28.8261
31	7412:vascular cell adhesion molecule 1(vcam1)	28.3812
31	1943:mammary gland_null_3rd	27.617
31	go:0005789_endoplasmic reticulum membrane	27.4468
31	endoplasmic reticulum	27.3643
31	11:colon_normal epithelium_3rd	26.4881
31	egr2	25.8808
31	nucleotide-binding	25.6086
31	1573:white blood cells_monocyte_3rd	25.5563
31	transferase	25.2562
31	23421:colon_neoplasia_3rd	24.744
31	23516:prostate_normal_3rd	24.0745
31	go:0043473_pigmentation	23.5276
31	32542:uncharacterized tissue_neoplasia_3rd	23.3654
31	dna-binding	23.2809
31	neurodegeneration	22.6645
31	lipid metabolism	22.2021
31	6467:skin_neoplasia_3rd	22.0968
32	topological domain:cytoplasmic	86.0352
32	go:0030198_extracellular matrix organization	85.4637
32	topological domain:extracellular	76.6559
32	secreted	71.9603
32	584:lung_null_3rd	71.8102
32	go:0005615_extracellular space	67.6272
32	calcium	66.2202
32	r-hsa-1442490:r-hsa-1442490	65.9839
32	go:0007155_cell adhesion	64.3443
32	extracellular matrix	60.4387
32	go:0005576_extracellular region	60.1439
32	676:mammary gland_grade i_ er+_ pr+_ her2- invasive ductal carcinoma_3rd	60.052
32	protease	58.3912
32	go:0031012_extracellular matrix	57.8911
32	hsa04512:ecm-receptor interaction	57.7359
32	cell adhesion	56.9758
32	r-hsa-2022090:r-hsa-2022090	51.214
32	hsa04510:focal adhesion	49.6671
32	674:mammary gland_grade ii_ er+_ pr+_ her2- tumor_3rd	49.4853
32	go:0005788_endoplasmic reticulum lumen	48.149
33	sm00181:egf	107.637
33	egf-like domain	106.364
33	ipr000742:epidermal growth factor-like domain	105.196
33	ipr013032:egf-like_ conserved site	98.7662
33	ipr009030:insulin-like growth factor binding protein_ n-terminal	97.6822
33	ipr000152:egf-type aspartate/asparagine hydroxylation site	96.2981
33	sm00179:egf_ca	95.5236
33	ipr001881:egf-like calcium-binding	95.5236
33	ipr018097:egf-like calcium-binding_ conserved site	89.0322
33	go:0005509_calcium ion binding	82.851
33	domain:egf-like 4; calcium-binding	76.821
33	domain:egf-like 5; calcium-binding	76.821
33	domain:egf-like 2	75.8727
33	domain:egf-like 3	73.5115
33	go:0005576_extracellular region	66.1583
33	domain:egf-like 1	65.9839
33	domain:egf-like 6; calcium-binding	61.5089
33	domain:egf-like 7; calcium-binding	60.5741
33	calcium	59.5981
33	domain:egf-like 11; calcium-binding	53.6468
34	r-hsa-373080:r-hsa-373080	81.6794
34	hsa05217:basal cell carcinoma	75.974
34	go:0060070_canonical wnt signaling pathway	60.4387
34	hsa05205:proteoglycans in cancer	60.3678
34	wnt signaling pathway	60.1121
34	hsa04916:melanogenesis	59.2055
34	hsa04390:hippo signaling pathway	58.9248
34	hsa04310:wnt signaling pathway	58.9248
34	hsa04550:signaling pathways regulating pluripotency of stem cells	56.7624
34	hsa05166:htlv-i infection	53.8045
34	go:0005109_frizzled binding	51.9207
34	go:0030182_neuron differentiation	49.0076
34	ipr000539:frizzled protein	45.6173
34	ipr015526:frizzled/secreted frizzled-related protein	45.6173
34	domain:fz	45.6173
34	sm01330:sm01330	45.6173
34	ipr020067:frizzled domain	44.7057
34	sm00063:fri	44.7057
34	go:0042813_wnt-activated receptor activity	43.9349
34	go:0017147_wnt-protein binding	42.1515
35	growth factor	80.6486
35	go:0008083_growth factor activity	79.2718
35	go:0005576_extracellular region	78.1871
35	secreted	71.9603
35	cleavage on pair of basic residues	70.6933
35	several psychiatric disorders	67.2731
35	go:0007267_cell-cell signaling	65.6901
35	obesity|pof - premature ovarian failure|polycystic ovarian syndrome|polycystic ovary syndrome|primary ovarian insufficiency|puberty_ delayed|puberty_ precocious|thrombophilia|tobacco use disorder	63.1739
35	adhd | attention-deficit hyperactivity disorder	58.345
35	11167:follistatin like 1(fstl1)	49.4879
35	autism	49.4853
35	go:0008285_negative regulation of cell proliferation	46.7071
35	go:0005125_cytokine activity	45.8511
35	ipr017948:transforming growth factor beta_ conserved site	44.7057
35	ipr015615:transforming growth factor-beta-related	44.7057
35	sm00204:tgfb	44.7057
35	go:0005160_transforming growth factor beta receptor binding	44.7057
35	ipr001839:transforming growth factor-beta_ c-terminal	44.7057
35	ipr001111:transforming growth factor-beta_ n-terminal	44.7057
35	go:0005102_receptor binding	43.9902
