# Supplementary material for: Computational derivation of a molecular framework for hair follicle biology from disease genes
Source: Sci Rep. 2017 Nov 24;7:16303. doi: 10.1038/s41598-017-16050-9 (PMC5701154; doi:10.1038/s41598-017-16050-9)
Supplement: Supplementary file 8 — Dataset 7 [file 41598_2017_16050_MOESM8_ESM.xlsx]

## Sheet: uncombable hair
Category	Type	PADI3 (cluster 31)	TCHH (cluster 22)	TGM3 (cluster 22)	Grand Total
UCSC_TFBS	AHR	1			1
UCSC_TFBS	AP2REP	1			1
GAD_DISEASE_CLASS	CARDIOVASCULAR	1			1
UCSC_TFBS	CEBPA	1			1
UNIGENE_EST_QUARTILE	colon_normal_3rd	1			1
UCSC_TFBS	CP2	1			1
UP_KEYWORDS	Cytoplasm	1			1
UCSC_TFBS	E47	1			1
UCSC_TFBS	ELK1	1			1
UNIGENE_EST_QUARTILE	embryonic tissue_normal_3rd	1			1
UCSC_TFBS	GFI1	1			1
GOTERM_CC_DIRECT	GO:0005829_cytosol	1			1
GOTERM_MF_DIRECT	GO:0042802_identical protein binding	1			1
UCSC_TFBS	HOXA3	1			1
UP_KEYWORDS	Hydrolase	1			1
GNF_U133A_QUARTILE	Hypothalamus_3rd	1			1
UCSC_TFBS	IK3	1			1
UP_TISSUE	Keratinocyte	1			1
UCSC_TFBS	MAX	1			1
UCSC_TFBS	MYOD	1			1
UCSC_TFBS	MYOGNF1	1			1
UCSC_TFBS	NFKAPPAB50	1			1
UCSC_TFBS	NFY	1			1
UCSC_TFBS	NMYC	1			1
UCSC_TFBS	NRF2	1			1
UCSC_TFBS	OLF1	1			1
UCSC_TFBS	P300	1			1
UCSC_TFBS	P53	1			1
UNIGENE_EST_QUARTILE	pancreatic tumor_disease_3rd	1			1
GNF_U133A_QUARTILE	Parietal Lobe_3rd	1			1
UCSC_TFBS	PAX5	1			1
UCSC_TFBS	PAX6	1			1
UCSC_TFBS	ROAZ	1			1
UCSC_TFBS	STAT3	1			1
UNIGENE_EST_QUARTILE	stomach_normal_3rd	1			1
UCSC_TFBS	TAL1BETAITF2	1			1
UCSC_TFBS	TAXCREB	1			1
UCSC_TFBS	ZIC1	1			1
UCSC_TFBS	43009		1	1	2
UCSC_TFBS	AP1FJ		1	1	2
UCSC_TFBS	ATF6		1	1	2
UCSC_TFBS	BACH1		1	1	2
UCSC_TFBS	BACH2		1	1	2
UCSC_TFBS	CART1		1	1	2
UCSC_TFBS	CEBP		1	1	2
UCSC_TFBS	CEBPB		1	1	2
UCSC_TFBS	CHOP		1	1	2
UCSC_TFBS	CHX10		1	1	2
GAD_DISEASE_CLASS	DEVELOPMENTAL		1	1	2
UCSC_TFBS	E2F		1	1	2
UNIGENE_EST_QUARTILE	esophageal tumor_disease_3rd		1	1	2
UNIGENE_EST_QUARTILE	esophagus_normal_3rd		1	1	2
UCSC_TFBS	EVI1		1	1	2
UCSC_TFBS	FAC1		1	1	2
UP_TISSUE	Foreskin		1	1	2
UCSC_TFBS	FREAC4		1	1	2
UCSC_TFBS	GCNF		1	1	2
GOTERM_BP_DIRECT	GO:0031424_keratinization		1	1	2
UCSC_TFBS	HLF		1	1	2
UCSC_TFBS	IK1		1	1	2
UCSC_TFBS	LUN1		1	1	2
UP_KEYWORDS	Metal-binding		1	1	2
UCSC_TFBS	NKX3A		1	1	2
UCSC_TFBS	NRSF		1	1	2
UCSC_TFBS	RFX1		1	1	2
UCSC_TFBS	SRF		1	1	2
GNF_U133A_QUARTILE	TONGUE_3rd		1	1	2
UCSC_TFBS	AP4	1	1	1	3
UP_KEYWORDS	Calcium	1	1	1	3
UCSC_TFBS	CDP	1	1	1	3
GNF_U133A_QUARTILE	Cerebellum_3rd	1	1	1	3
UCSC_TFBS	CREBP1	1	1	1	3
UCSC_TFBS	GATA1	1	1	1	3
GOTERM_MF_DIRECT	GO:0005509_calcium ion binding	1	1	1	3
UCSC_TFBS	HNF4	1	1	1	3
UCSC_TFBS	LYF1	1	1	1	3
UCSC_TFBS	MEF2	1	1	1	3
UCSC_TFBS	MYCMAX	1	1	1	3
UCSC_TFBS	NKX25	1	1	1	3
UNIGENE_EST_QUARTILE	pharyngeal tumor_disease_3rd	1	1	1	3
UNIGENE_EST_QUARTILE	pharynx_normal_3rd	1	1	1	3
UCSC_TFBS	TATA	1	1	1	3
GNF_U133A_QUARTILE	Tonsil_3rd	1	1	1	3
UCSC_TFBS	USF	1	1	1	3
UCSC_TFBS	AML1	1	1		2
UCSC_TFBS	ARP1	1	1		2
UCSC_TFBS	BRACH	1	1		2
UCSC_TFBS	CDC5	1	1		2
UCSC_TFBS	CDPCR3	1	1		2
UCSC_TFBS	HEN1	1	1		2
UCSC_TFBS	HNF3B	1	1		2
UCSC_TFBS	HOX13	1	1		2
UCSC_TFBS	HSF1	1	1		2
UCSC_TFBS	HSF2	1	1		2
UCSC_TFBS	MEIS1AHOXA9	1	1		2
UCSC_TFBS	PAX4	1	1		2
GNF_U133A_QUARTILE	Prostate_3rd	1	1		2
UCSC_TFBS	RP58	1	1		2
UCSC_TFBS	STAT5A	1	1		2
GNF_U133A_QUARTILE	SuperiorCervical Ganglion_3rd	1	1		2
UCSC_TFBS	TCF11	1	1		2
UCSC_TFBS	YY1	1	1		2
UCSC_TFBS	AHRARNT	1		1	2
UCSC_TFBS	AREB6	1		1	2
UCSC_TFBS	BRN2	1		1	2
UNIGENE_EST_QUARTILE	colorectal tumor_disease_3rd	1		1	2
UCSC_TFBS	GRE	1		1	2
UCSC_TFBS	LMO2COM	1		1	2
UCSC_TFBS	MEIS1	1		1	2
UCSC_TFBS	NFKB	1		1	2
UNIGENE_EST_QUARTILE	oral tumor_disease_3rd	1		1	2
UCSC_TFBS	PPARG	1		1	2
GNF_U133A_QUARTILE	Skeletal Muscle_3rd	1		1	2
GNF_U133A_QUARTILE	Smooth Muscle_3rd	1		1	2
UCSC_TFBS	SREBP1	1		1	2
UCSC_TFBS	STAT	1		1	2
UCSC_TFBS	TCF11MAFG	1		1	2
UCSC_TFBS	TGIF	1		1	2
UNIGENE_EST_QUARTILE	tongue_normal_3rd	1		1	2
UCSC_TFBS	TST1	1		1	2
UCSC_TFBS	ZID	1		1	2
CGAP_SAGE_QUARTILE	1983:white blood cells_plaque macrophage_3rd		1		1
CGAP_SAGE_QUARTILE	1984:white blood cells_plaque macrophage_3rd		1		1
CGAP_SAGE_QUARTILE	1985:white blood cells_plaque macrophage_3rd		1		1
UNIGENE_EST_QUARTILE	adrenal tumor_disease_3rd		1		1
GNF_U133A_QUARTILE	BM-CD105+Endothelial_3rd		1		1
UP_TISSUE	Epithelium		1		1
UCSC_TFBS	FOXJ2		1		1
UCSC_TFBS	FREAC7		1		1
GAD_DISEASE	hair morphology		1		1
UCSC_TFBS	HAND1E47		1		1
UCSC_TFBS	HFH1		1		1
UCSC_TFBS	HNF1		1		1
UCSC_TFBS	HTF		1		1
UCSC_TFBS	IRF2		1		1
UCSC_TFBS	MEIS1BHOXA9		1		1
UCSC_TFBS	MRF2		1		1
UCSC_TFBS	NCX		1		1
UCSC_TFBS	NKX22		1		1
UCSC_TFBS	NKX61		1		1
GAD_DISEASE_CLASS	NORMALVARIATION		1		1
GNF_U133A_QUARTILE	Pancreas_3rd		1		1
UCSC_TFBS	PAX3		1		1
UCSC_TFBS	PBX1		1		1
UNIGENE_EST_QUARTILE	placenta_normal_3rd		1		1
UCSC_TFBS	POU6F1		1		1
UCSC_TFBS	S8		1		1
UCSC_TFBS	TAL1BETAE47		1		1
UNIGENE_EST_QUARTILE	uterine tumor_disease_3rd		1		1
UCSC_TFBS	XBP1		1		1
UCSC_TFBS	OCT			1	1
CGAP_EST_QUARTILE	11289:head and neck_neoplasia_3rd			1	1
INTACT	11345:GABA type A receptor associated protein like 2(GABARAPL2)			1	1
INTACT	81631:microtubule associated protein 1 light chain 3 beta(MAP1LC3B)			1	1
UP_KEYWORDS	Acetylation			1	1
UP_KEYWORDS	Acyltransferase			1	1
UCSC_TFBS	CDPCR1			1	1
UCSC_TFBS	CDPCR3HD			1	1
UCSC_TFBS	CETS1P54			1	1
UCSC_TFBS	CMYB			1	1
UCSC_TFBS	COUP			1	1
UCSC_TFBS	ER			1	1
UCSC_TFBS	FOXO4			1	1
GOTERM_CC_DIRECT	GO:0005737_cytoplasm			1	1
GOTERM_BP_DIRECT	GO:0030216_keratinocyte differentiation			1	1
GOTERM_BP_DIRECT	GO:0031069_hair follicle morphogenesis			1	1
GOTERM_CC_DIRECT	GO:0031234_extrinsic component of cytoplasmic side of plasma membrane			1	1
GOTERM_BP_DIRECT	GO:0051262_protein tetramerization			1	1
GOTERM_CC_DIRECT	GO:0070062_extracellular exosome			1	1
GAD_DISEASE	hair thickness			1	1
UCSC_TFBS	ISRE			1	1
UNIGENE_EST_QUARTILE	laryngeal cancer_disease_3rd			1	1
UNIGENE_EST_QUARTILE	larynx_normal_3rd			1	1
UCSC_TFBS	LHX3			1	1
UP_SEQ_FEATURE	metal ion-binding site:Calcium			1	1
UCSC_TFBS	MSX1			1	1
UCSC_TFBS	MYB			1	1
UCSC_TFBS	NFE2			1	1
UCSC_TFBS	NFKAPPAB			1	1
UCSC_TFBS	NFKAPPAB65			1	1
UP_TISSUE	Osteosarcoma			1	1
UP_KEYWORDS	Phosphoprotein			1	1
UCSC_TFBS	POU3F2			1	1
UCSC_TFBS	RORA2			1	1
UCSC_TFBS	RSRFC4			1	1
UP_KEYWORDS	Signal			1	1
UNIGENE_EST_QUARTILE	skin tumor_disease_3rd			1	1
UNIGENE_EST_QUARTILE	skin_normal_3rd			1	1
UCSC_TFBS	SOX9			1	1
GNF_U133A_QUARTILE	spinalcord_3rd			1	1
UCSC_TFBS	SRY			1	1
UCSC_TFBS	STAT1			1	1
GNF_U133A_QUARTILE	TemporalLobe_3rd			1	1
GNF_U133A_QUARTILE	Trachea_3rd			1	1
UP_KEYWORDS	Transferase			1	1
GNF_U133A_QUARTILE	WHOLE BLOOD_3rd			1	1
UCSC_TFBS	ZIC3			1	1
UP_KEYWORDS	Zymogen			1	1
