# Supplementary material for: Computational derivation of a molecular framework for hair follicle biology from disease genes
Source: Sci Rep. 2017 Nov 24;7:16303. doi: 10.1038/s41598-017-16050-9 (PMC5701154; doi:10.1038/s41598-017-16050-9)
Supplement: Supplementary file 9 — Dataset 8 [file 41598_2017_16050_MOESM9_ESM.xlsx]

## Sheet: Sheet1
Primary Trait	Additional OMIM Search Terms
Alopecia	Hair loss, sparse hair, hypotrichosis, thinning hair
Hair cycling	Follicle cycling, hair cycle, follicular cycle
Hypertrichosis	Hairy, hirsutism, abundant body hair
Hair morphogenesis	Follicle morphogenesis, follicular morphogenesis, morphogenesis of hair, morphogenesis of follicle
Hair pigmentation	Follicle pigmentation, follicle pigment, hair color, hair depigmentation, follicle depigmentation
Hair structure	Follicle structure, curly hair, hair morphology, straight hair, woolly hair, wavy hair, thick hair
Secondary effects on hair	Secondary effects on follicle, metabolic effects on hair, metabolic effects on follicle
